# Supplementary material for: A novel risk score model based on fourteen chromatin regulators-based genes for predicting overall survival of patients with lower-grade gliomas
Source: Front Genet. 2022 Sep 26;13:957059. doi: 10.3389/fgene.2022.957059 (PMC9554745; doi:10.3389/fgene.2022.957059)
Supplement: Supplementary file 1 [file Table3.XLSX]

## Sheet: Directory index
The Univariate and Lasso Cox regression analysis was performed to construct the prognostic signatures of LGG.
part-1	This result was from differential gene expression analysis
part-2	The results of the univariate Cox regression analysis between CRs and overall survival.
part-3	The top 20 genes of part-1.
part-4	The final list of genes used for modeling and the corresponding coefficients.
（For details, see excel sheet 1-4.）

## Sheet: part-1 149 DE-CRs
	group1mea	group2mea	logFC	p	FDR
ACTL6A	1.90328	6.13312	1.68813	0.000427238	0.00535553
ACTL6B	27.0298	12.5865	-1.10267	0.0100862	0.0253494
ACTR3B	10.9055	3.51528	-1.63335	0.00047637	0.00535553
ANP32B	29.1211	68.6192	1.23655	0.00235036	0.0100092
APBB1	100.614	45.474	-1.14571	0.000190605	0.00535553
APOBEC3B	0.0359	0.393215	3.45326	0.000597166	0.00541272
APOBEC3C	1.33656	5.19775	1.95936	0.00211336	0.00961176
ARRB1	15.2532	5.39828	-1.49854	0.000854719	0.00606851
ASCL1	3.39736	32.6538	3.26476	0.000244984	0.00535553
ASF1B	0.19458	3.22156	4.04932	0.000296636	0.00535553
ATAD2	1.1927	4.09844	1.78084	0.00018627	0.00535553
ATAD2B	0.72494	1.54428	1.091	0.000938385	0.00639603
ATF7IP	3.56942	10.9602	1.61852	0.000208913	0.00535553
ATXN7L3	38.2886	15.6161	-1.29388	0.00049746	0.00535553
AURKA	0.55064	1.7925	1.70279	0.00237307	0.0100092
AURKB	0.06576	2.39261	5.18523	0.000616599	0.00547232
BANF1	40.6039	82.1574	1.01677	0.000256317	0.00535553
BARD1	0.52992	1.79419	1.75949	0.0006713	0.00550511
BAZ1A	0.83674	3.57437	2.09484	0.000290069	0.00535553
BRCA1	0.6527	1.39173	1.09239	0.0110534	0.0271397
BRCA2	0.0654	0.29664	2.18135	0.00212362	0.00961176
BRWD3	0.78968	1.86241	1.23783	0.00111747	0.00710511
BUB1	0.08674	1.28081	3.88422	0.000370423	0.00535553
C17orf49	0.1466	0.470231	1.68149	0.000303342	0.00535553
CBX2	0.26062	2.01015	2.94729	0.000265137	0.00535553
CBX3	15.2744	34.9736	1.19515	0.000160272	0.00535553
CBX6	53.3857	20.9496	-1.34953	0.000320736	0.00535553
CBX7	21.3599	8.69223	-1.29711	0.000636607	0.00547868
CBX8	1.54152	3.78268	1.29505	0.000629871	0.00547602
CDK1	0.25612	2.94039	3.52111	0.000900306	0.00623627
CDK2	0.57352	2.90591	2.34108	0.000216195	0.00535553
CDYL	3.96464	8.76573	1.14468	0.000290069	0.00535553
CDYL2	5.28324	2.14249	-1.30213	0.00951068	0.0246876
CECR2	1.5647	3.49054	1.15756	0.00517664	0.0163352
CHAF1B	2.37142	1.06071	-1.16072	0.00369637	0.0131771
CHD4	1.36302	3.09188	1.18168	0.00135471	0.00764381
CHD5	35.9734	4.5088	-2.99612	0.000327951	0.00535553
CHD7	1.7112	8.05486	2.23485	0.000417998	0.00535553
CHD9	2.99328	6.26012	1.06446	0.00121225	0.00732506
CHEK1	0.41318	1.65197	1.99934	0.0007699	0.00596322
CLNS1A	12.429	29.9567	1.26917	0.000175833	0.00535553
CTBP2	2.3655	4.82727	1.02906	0.000236795	0.00535553
DBF4	0.70374	2.08475	1.56676	0.00045118	0.00535553
DOT1L	2.2659	4.73464	1.06317	0.0141224	0.0328751
DTX3L	2.18762	6.30621	1.52741	0.000900306	0.00623627
ELP4	0.4139	0.847971	1.03473	0.000259225	0.00535553
ERCC6L	0.04414	0.253191	2.52007	0.00243071	0.0101016
EYA1	0.31838	2.82219	3.148	0.00152764	0.00793628
EZH2	0.34022	4.17134	3.61597	0.000192808	0.00535553
FBL	17.3087	36.2499	1.06648	0.00237308	0.0100092
GADD45G	7.7882	50.6216	2.70039	0.000998313	0.00664502
GATAD2A	5.37054	11.8155	1.13754	0.000169838	0.00535553
HDAC11	30.6921	13.892	-1.14361	0.0065175	0.0189519
HELLS	0.16614	0.618849	1.89719	0.00244241	0.0101016
HJURP	0.06292	1.4072	4.48316	0.000778016	0.0059718
HMG20B	4.5879	13.1519	1.51937	0.000919163	0.00631554
HMGB2	9.07924	27.5774	1.60285	0.000253439	0.00535553
HMGN1	9.42716	21.7875	1.20861	0.000413448	0.00535553
HMGN5	2.8153	11.6418	2.04796	0.00017994	0.00535553
HNRNPA1	35.9437	88.895	1.30636	0.00026814	0.00535553
IDH1	4.99752	18.3596	1.87725	0.000197286	0.00535553
IGFBP7	28.6301	93.2449	1.70349	0.000513846	0.0054049
ING3	1.92946	4.06432	1.07482	0.000422594	0.00535553
JADE3	1.67618	5.85553	1.80462	0.00112893	0.00712481
KDM3A	3.67156	7.71	1.07034	0.000358357	0.00535553
KDM5A	2.24212	4.56942	1.02715	0.00168704	0.00826271
LBR	3.5359	8.97351	1.3436	0.00102959	0.00680006
LMNB1	1.27052	8.34454	2.71541	0.000358357	0.00535553
MAPKAPK3	4.53726	9.70984	1.09763	0.000746022	0.00583129
MBD6	3.68412	8.32191	1.1756	0.00276484	0.0110077
MBTD1	2.32516	4.79093	1.04298	0.00281776	0.0111145
MOV10	2.11628	4.80376	1.18263	0.00369638	0.0131771
MST1	0.84788	3.63293	2.0992	0.00246594	0.0101497
NAP1L1	15.0073	30.1263	1.00536	0.000283638	0.00535553
NAP1L2	47.9033	14.5698	-1.71714	0.00165398	0.00826271
NAP1L5	77.1832	30.0024	-1.36321	0.00187995	0.00889842
NCOA7	18.4622	4.75651	-1.9566	0.00018627	0.00535553
NPAS2	2.33188	1.07242	-1.12062	0.0100021	0.0252873
NPM1	16.0395	33.7078	1.07145	0.000242225	0.00535553
NPM2	17.4455	3.40797	-2.35587	0.0012246	0.00734761
ORC1	0.11246	0.803825	2.83747	0.000616598	0.00547232
PARP3	6.1169	12.5613	1.03811	0.000456117	0.00535553
PARP4	3.43626	8.05459	1.22897	0.00232785	0.0100092
PATZ1	7.397	17.2349	1.22032	0.000678447	0.00550511
PBK	0.08222	4.27844	5.70145	0.00037453	0.00535553
PCGF2	2.40554	7.36505	1.61433	0.000492108	0.00535553
PCNA	16.9567	42.6867	1.33193	0.00167044	0.00826271
PDP1	26.1704	7.66739	-1.77113	0.0014826	0.00793628
PHC1	1.95476	4.6317	1.24455	0.000811283	0.00606327
PHF19	4.18486	9.99375	1.25585	0.00366235	0.0131771
PHF21B	1.11318	4.05806	1.8661	0.000957982	0.00647778
PHF6	3.29952	6.82866	1.04935	0.00118788	0.00728111
PKN1	23.0013	51.4952	1.16273	0.000436669	0.00535553
PPP4C	11.1652	23.7315	1.08779	0.000271175	0.00535553
PRDM12	0.3146	0.137284	-1.19635	0.0020726	0.00961176
PRDM2	10.9651	5.24667	-1.06345	0.000303343	0.00535553
PRDM5	0.5009	1.12084	1.16199	0.00232785	0.0100092
PRDM8	11.0651	3.04908	-1.85956	0.000436669	0.00535553
PRKAA2	2.94794	1.29047	-1.19181	0.00975365	0.0249553
PRKCB	45.1462	8.8102	-2.35736	0.00047637	0.00535553
PRKCD	14.8724	5.74436	-1.37242	0.00108373	0.00704839
PRMT3	2.9532	6.31371	1.09621	0.00110612	0.00710511
PRMT8	6.04236	0.950946	-2.66768	0.000671298	0.00550511
PRR14	7.12728	15.2393	1.09637	0.000554055	0.00541272
PWWP2B	8.50958	4.01252	-1.08458	0.0116149	0.0279546
PYGO1	1.01562	3.76609	1.89071	0.000239495	0.00535553
RAD51	0.1648	0.959041	2.54088	0.000560031	0.00541272
RAG2	0.01356	0.00386259	-1.81172	0.0167158	0.0377769
RCC1	1.30818	5.55563	2.08639	0.000244984	0.00535553
RCOR2	4.05546	21.1859	2.38517	0.00315518	0.0118947
RIT1	3.48952	7.55594	1.11458	0.000236795	0.00535553
RMI1	2.14986	4.56783	1.08727	0.000536476	0.00541272
RPS6KA4	21.7816	10.0118	-1.12141	0.000228863	0.00535553
RUVBL1	3.22732	7.08681	1.1348	0.000188426	0.00535553
RYBP	9.40106	4.45144	-1.07855	0.000481563	0.00535553
SCML2	0.42438	1.0111	1.2525	0.0123019	0.0292772
SETD5	7.6812	17.6524	1.20046	0.000685664	0.00551119
SGF29	3.76136	8.77223	1.22169	0.0012752	0.00739093
SMARCC1	4.57872	12.6675	1.46812	0.000461104	0.00535553
SMYD1	0.66484	0.138851	-2.25947	0.000310033	0.00535553
SMYD2	10.2826	4.0193	-1.3552	0.0049941	0.0158768
SP110	0.9916	2.18796	1.14176	0.00494938	0.0158768
STK31	0.22958	0.0695254	-1.72339	0.000587664	0.00541272
SUV39H2	1.0779	2.22386	1.04484	0.000408944	0.00535553
TAF1L	0.03488	0.00958703	-1.86324	0.00279986	0.0110953
TDRD5	0.40378	0.127407	-1.66413	0.0032755	0.012294
TDRD9	1.1924	0.588355	-1.01911	0.0093517	0.0243659
TET1	0.20146	0.811106	2.0094	0.00118186	0.00728111
TET2	1.18976	2.57365	1.11314	0.00151249	0.00793628
TFDP1	9.90272	21.4247	1.11338	0.000335317	0.00535553
TOP2A	0.11302	7.82428	6.11331	0.000362338	0.00535553
TP53	2.39568	10.9598	2.19372	0.00036636	0.00535553
TRIM24	3.69582	8.47002	1.19647	0.00085472	0.00606851
TSPYL1	44.7226	14.1427	-1.66095	0.000671301	0.00550511
TSPYL2	64.5484	28.9332	-1.15765	0.00366235	0.0131771
TSPYL4	84.4574	36.5246	-1.20935	0.00223977	0.00988748
TSPYL5	13.6976	3.39095	-2.01416	0.000277341	0.00535553
TSPYL6	0.06004	0.023566	-1.34922	0.00169715	0.00826271
TTK	0.06996	0.885197	3.6614	0.00127519	0.00739093
UBE2E1	5.85146	11.7363	1.00411	0.000828405	0.00606851
UHRF1	0.41842	6.62779	3.98551	0.000165949	0.00535553
USP3	0.785	3.12187	1.99165	0.000188425	0.00535553
USP49	1.17522	2.70111	1.20062	0.00816298	0.0218706
YWHAZ	122.63	54.6207	-1.16679	0.000441457	0.00535553
ZHX2	11.0831	24.4599	1.14205	0.00674946	0.0192326
ZNF217	0.97652	2.25309	1.20618	0.00369638	0.0131771
ZNF516	1.85612	4.20393	1.17945	0.000461103	0.00535553
ZNF541	0.2435	0.060785	-2.00214	0.000271164	0.00535553
ZNF711	6.38606	14.1092	1.14364	0.00284457	0.0111685

## Sheet: part-2 51-CRs
id	HR	HR_95L	HR_95U	P
TRIM24	1.06761	1.03286	1.10354	0.000106635
HMG20B	1.06401	1.02988	1.09928	0.000191411
PCGF2	0.883529	0.827348	0.943524	0.000220544
IGFBP7	1.00392	1.00182	1.00604	0.000257069
CBX6	0.942189	0.911932	0.973449	0.00034916
SGF29	0.892946	0.838143	0.951333	0.000458593
IDH1	1.04055	1.01754	1.06408	0.000494235
CBX3	1.01297	1.00556	1.02045	0.0005882
RCC1	1.07086	1.0298	1.11356	0.000599272
RYBP	1.29025	1.11386	1.49458	0.000679706
NAP1L1	0.96554	0.946012	0.985471	0.000768338
ZNF541	74.2194	5.98416	920.515	0.000800478
CBX7	0.9129	0.864847	0.963622	0.000956224
USP49	0.764717	0.650839	0.898521	0.00111161
HNRNPA1	0.989484	0.983202	0.995806	0.00114073
NAP1L2	0.961477	0.938902	0.984594	0.00119239
MST1	0.850617	0.770467	0.939105	0.00135422
LBR	1.08417	1.0318	1.1392	0.00137926
PRDM5	1.5587	1.18198	2.05548	0.00166433
PPP4C	1.03097	1.01113	1.0512	0.00209538
PWWP2B	0.83264	0.739174	0.937924	0.00257081
SMYD2	1.07262	1.02482	1.12264	0.00257524
EYA1	0.850635	0.765444	0.945307	0.00265923
PRKCD	1.0757	1.02501	1.12889	0.00304483
USP3	0.780124	0.660249	0.921764	0.00353404
GATAD2A	1.08749	1.02787	1.15056	0.00355297
TFDP1	0.952917	0.92203	0.98484	0.00412261
TSPYL1	0.946515	0.91057	0.983878	0.00538937
ZNF711	0.952249	0.919649	0.986005	0.00590655
ZHX2	0.972121	0.952449	0.992199	0.00671307
JADE3	0.911202	0.850315	0.976449	0.00840387
TET1	0.552826	0.352024	0.868169	0.010057
BAZ1A	1.15134	1.0337	1.28236	0.0103881
C17orf49	0.274336	0.101932	0.738337	0.0104519
TP53	1.03357	1.00768	1.06012	0.0107272
ZNF516	1.15999	1.03383	1.30154	0.0115257
PKN1	0.983534	0.970835	0.996399	0.0122807
RUVBL1	1.10252	1.02095	1.19062	0.0128258
GADD45G	0.993405	0.988231	0.998606	0.0130004
PRDM12	1.24839	1.03856	1.50062	0.0181292
HDAC11	0.957008	0.922455	0.992855	0.0191721
STK31	26.3314	1.65561	418.784	0.0204963
SMYD1	1.25446	1.03525	1.5201	0.0206985
ARRB1	0.932808	0.878162	0.990856	0.0239322
TSPYL2	0.985976	0.97386	0.998243	0.0251713
ACTR3B	0.876086	0.779955	0.984066	0.0256931
ING3	1.1421	1.01504	1.28507	0.0272396
TSPYL6	4.6712e-06	5.89352e-11	0.370239	0.0329575
RMI1	1.10319	1.00286	1.21356	0.0435155
KDM5A	1.03232	1.0002	1.06547	0.0485667
CECR2	0.880139	0.775016	0.999521	0.0491429

## Sheet: part-3 top 20
id	HR	HR_95L	HR_95U	P
TRIM24	1.06761	1.03286	1.10354	0.000106635
HMG20B	1.06401	1.02988	1.09928	0.000191411
PCGF2	0.883529	0.827348	0.943524	0.000220544
IGFBP7	1.00392	1.00182	1.00604	0.000257069
CBX6	0.942189	0.911932	0.973449	0.00034916
SGF29	0.892946	0.838143	0.951333	0.000458593
IDH1	1.04055	1.01754	1.06408	0.000494235
CBX3	1.01297	1.00556	1.02045	0.0005882
RCC1	1.07086	1.0298	1.11356	0.000599272
RYBP	1.29025	1.11386	1.49458	0.000679706
NAP1L1	0.96554	0.946012	0.985471	0.000768338
ZNF541	74.2194	5.98416	920.515	0.000800478
CBX7	0.9129	0.864847	0.963622	0.000956224
USP49	0.764717	0.650839	0.898521	0.00111161
HNRNPA1	0.989484	0.983202	0.995806	0.00114073
NAP1L2	0.961477	0.938902	0.984594	0.00119239
MST1	0.850617	0.770467	0.939105	0.00135422
LBR	1.08417	1.0318	1.1392	0.00137926
PRDM5	1.5587	1.18198	2.05548	0.00166433
PPP4C	1.03097	1.01113	1.0512	0.00209538

## Sheet: part-4 14-CRs
id	coef
TRIM24	0.0407578
HMG20B	0.0187795
PCGF2	-0.111617
CBX6	-0.0203115
SGF29	-0.0187349
IDH1	0.00882896
RCC1	0.0101356
RYBP	0.126936
NAP1L1	-0.00629823
ZNF541	2.69823
CBX7	-0.0356999
USP49	-0.0424111
HNRNPA1	-0.00160602
LBR	0.0300686
