# Supplementary material for: A novel risk score model based on fourteen chromatin regulators-based genes for predicting overall survival of patients with lower-grade gliomas
Source: Front Genet. 2022 Sep 26;13:957059. doi: 10.3389/fgene.2022.957059 (PMC9554745; doi:10.3389/fgene.2022.957059)
Supplement: Supplementary file 8 [file Table6.XLSX]

## Sheet: Sheet1
id	B cell naive	B cell memory	B cell plasma	T cell CD8+	T cell CD4+	T cell CD4+ memory resting	T cell CD4+ memory activated	T cell follicular helper	T cell regulatory (Tregs)	T cell gamma delta	NK cell resting	NK cell activated	Monocyte	Macrophage M0	Macrophage M1	Macrophage M2	Myeloid dendritic cell resting	Myeloid dendritic cell activated	Mast cell activated	Mast cell resting	Eosinophil	Neutrophil
TCGA-CS-4944_low	0.00151495	0	0.00817195	0.1323	0	0.100603	0	0.00467172	0	0	0	0.00833144	0.0337445	0	0	0.694104	0	0	0.00682644	0	0.00973165	0
TCGA-CS-5396_low	8.86e-05	0.00251733	0	0.0152216	0	0.112233	0	0	0.0010437	0	0.00485473	0.015466	0.0358512	0	0	0.72198	0	0.000764871	0.0899791	0	0	0
TCGA-CS-6666_low	0.112898	0	0.0443482	0.0370127	0	0.0105671	0	0.00367349	0	0	0.00328066	0.0196581	0.0831225	0	0.0239691	0.609711	0	0	0	0.0476433	0	0.00411621
TCGA-CS-6667_low	0.0385543	0	0.0812967	0	0.0241705	0.149338	0	0	0.0131493	0	0.0721404	0	0.156105	0	0.0101939	0.298646	0.00543079	0	0.108922	0	0	0.0420534
TCGA-CS-6669_low	0.137403	0	0.231673	0	0	0.421478	0	0	0	0	0.00845559	0.00063723	0.0510935	0.0206172	0	0.0431084	0	0	0.0855346	0	0	0
TCGA-CS-6670_low	0.0609179	0	0.316204	0.0317001	0	0	0	0.103635	0	0	0	0.0436868	0.208406	0	0.00183296	0.0891274	0	0	0	0.142612	0.00187802	0
TCGA-DB-5270_low	0.0117955	0	0.147964	0.0260216	0	0.0282166	0	0.0320164	0	0	0	0.0437811	0.279028	0	0.0195713	0.278077	0	0	0	0.131089	0.00244032	0
TCGA-DB-5273_low	0.00135855	0.00288968	0.0178454	0	0	0.159815	0	0.0106116	0.0208475	0	0.0278923	0.00093674	0.290081	0	0.00555403	0.395931	0	0	0	0.0659708	0	0.000266671
TCGA-DB-5274_low	0.0052026	0	0.0100318	0.0817036	0	0.0369264	0	0.0471159	0.00230187	0	0.00907861	0.0345155	0.135344	0	0.0146696	0.515728	0	0	0	0.104557	0	0.00282503
TCGA-DB-5275_low	0.0381508	0	0.131771	0.0262922	0	0.0741343	0	0.0763319	0	0	0	0.0433107	0.152437	0	0	0.163174	0	0.00298336	0	0.266992	0.00742631	0.0169958
TCGA-DB-5278_low	0.0317697	0	0.268797	0.023442	0.0330376	0	0	0.0089103	0	0	0	0.0132156	0.189034	0	0	0.410233	0	0	0	0.0178046	0	0.00375588
TCGA-DB-5280_low	0	0	0.178202	0.00212314	0.0264615	0.0111521	0	0.0178541	0	0	0.0156053	0.00808194	0.264234	0	0.018631	0.449893	0	0	0.0077629	0	0	0
TCGA-DB-5281_low	0	0	0.293447	0.0681563	0	0.147312	0	0.0558717	0	0	0	0.0823382	0.0976152	0	0.0197311	0.192477	0.00224103	0	0.0106415	0	0	0.0301696
TCGA-DB-A4XA_low	0.0414246	0	0.10546	0.0241595	0	0.00852634	0	0.0209697	0	0	0	0.0281045	0.0414041	0.0511859	0.0228525	0.64839	0	0	0	0.00752355	0	0
TCGA-DB-A4XG_low	0.0376928	0	0.55755	0.0062768	0.00770452	0	0	0.117752	0	0	0	0.0427666	0.0938444	0	0	0.135137	0	0.00127628	0	0	0	0
TCGA-DB-A4XH_low	0.075523	0	0.346358	0.0242158	0	0.0359875	0	0.0257463	0	0	0	0.0425369	0.106023	0	0.0163075	0.23548	0	0	0	0.0918223	0	0
TCGA-DB-A64L_low	0.082398	0	0.13761	0.0268503	0	0.0430446	0	0.0346101	0	0	0.0194477	0.026854	0.0910656	0	0.00633066	0.323361	0	0	0	0.0867798	0	0.121648
TCGA-DB-A64P_low	0.0371343	0	0.189549	0.0260247	0.00597078	0	0	0.0357863	0	0	0	0.0259682	0.140031	0	0.0198575	0.47365	0	0	0	0.043269	0.0027593	0
TCGA-DB-A64R_low	0.0472383	0	0.240402	0	0.038785	0	0	0.029162	0	0	0	0.0204162	0.241033	0	0	0.303015	0	0	0	0.0799489	0	0
TCGA-DB-A64X_low	0.000127388	0	0.0452851	0.0479214	0	0.0950089	0	0.0237794	0	0	0.0985785	0	0.049741	0	0.000264839	0.618196	0	0	0.0210976	0	0	0
TCGA-DB-A75K_low	0.0521089	0	0.125881	0	0	0.0107537	0	0.0762648	0	0	0	0.058641	0.416332	0.00573755	0.0097579	0.0795209	0	0	0	0.14705	0.0179517	0
TCGA-DB-A75M_low	0	0.00431939	0.0412623	0	0.0149427	0.0837956	0	0.0161323	0.0155142	0	0.0433417	0.0272159	0.240437	0	0.0062855	0.408518	0.00267184	0	0.0941866	0	0	0.0013769
TCGA-DB-A75O_low	0.000564121	0.00147279	0.0296853	0	0	0.116114	0	0.0191709	0.0126897	0	0.0307435	0.00482452	0.200026	0	0	0.422938	0	0	0.147194	0	0.000954617	0.0136228
TCGA-DH-5141_low	0.0245951	0	0.0669078	0	0	0.0599588	0	0.0151657	0	0	0.0295756	0.0276584	0.022194	0	0.0187341	0.580155	0	0	0	0.154857	0	0.000198976
TCGA-DH-5142_low	0.00539354	0	0.0132194	0.0183338	0	0.174225	0	0.00749926	0.00099577	0	0.0279363	0.0456998	0.250278	0	0.00697053	0.448445	0	0	0	0	0.00100375	0
TCGA-DH-5143_low	0	0	0.0653276	0	0	0.180786	0	0.00334109	0	0	0	0.0554188	0.353247	0	0	0.250209	0	0.00604058	0	0.0813838	0.00424612	0
TCGA-DH-5144_low	0.0609492	0	0.19176	0.027197	0.00940063	0	0	0.0814153	0	0	0	0.0472292	0.153206	0	0.00266473	0.346842	0	0	0	0.0793366	0	0
TCGA-DH-A66D_low	0.000963371	0.00664047	0.0154797	0	0	0.142328	0	0.0150383	0	0	0.00749724	0.064858	0.216219	0	0	0.406253	0	0	0	0.117364	0.000861646	0.00649639
TCGA-DH-A66F_low	0.0152949	0	0.440086	0.00762123	0.0253685	0	0	0.0138149	0	0	0	0.0189553	0.0235507	0.150994	0.0140044	0.286261	0	0	0	0.00404827	0	0
TCGA-DH-A7UR_low	0.103142	0	0.112276	0.0123891	0.0701302	0	0	0.112531	0	0	0.0342704	0.0711365	0.0655052	0	0.0246855	0.373192	0	0	0	0.0207432	0	0
TCGA-DH-A7US_low	0	0.00480415	0.0594192	0.0523238	0.0489067	0	0	0.0088157	0.00199641	0	0.0778986	0	0.0351561	0	0.00717303	0.511176	0.00522857	0	0.186045	0	0	0.00105717
TCGA-DH-A7UU_low	0.0140507	0	0.0281866	0.00264717	0	0.0703466	0	0.027228	0	0	0	0.0582828	0.274359	0	0.00307537	0.400381	0	0	0	0.112199	0.00261168	0.00663119
TCGA-DH-A7UV_low	0.0960802	0	0.0741045	0	0.038719	0.00242136	0	0.00997397	0	0	0	0.0129235	0.261324	0	0	0.498375	0	0	0	0.00607886	0	0
TCGA-DU-5849_low	0.0507118	0	0.278632	0.0338817	0	0	0	0.0632925	0	0	0	0.0332834	0.0368466	0.130099	0.0243988	0.299291	0	0	0	0.0450741	0	0.00448898
TCGA-DU-5855_low	0.00305878	0.00167067	0.0221558	0	0	0.167071	0	0.0215921	0	0	0	0.0766859	0.110622	0	0.000794462	0.277439	0	0	0	0.308322	0	0.0105878
TCGA-DU-5870_low	0.0243429	0	0.193484	0.0662317	0	0	0	0.06023	0	0	0.000771228	0.0257174	0.014247	0	0.0202867	0.586586	0	0	0	0.00810269	0	0
TCGA-DU-5871_low	0.00109906	0.00302166	0.051638	0	0	0.164816	0	0.0121994	0	0	0.00476769	0.0579919	0.133564	0	0.00271852	0.415155	0	0	0	0.141962	0	0.0110663
TCGA-DU-5872_low	0.0490153	0	0.11122	0.0411535	0	0.0217272	0	0.0139076	0	0	0	0.0474621	0.111581	0	0.0672896	0.486268	0	0	0	0.0350267	0	0.0153496
TCGA-DU-5874_low	0.000936266	0.00864418	0	0.0273466	0	0.162727	0	0.207325	0.0420221	0	0	0.00592698	0.0528705	0.0384262	0.010839	0.202031	0	0	0.235166	0	0	0.00574044
TCGA-DU-6393_low	0.101575	0	0.168428	0.0250487	0.0157049	0.0270339	0	0.0685279	0	0	0.0143323	0.042432	0.0271636	0	0	0.484684	0	0.00492718	0.0194611	0	0	0.000680808
TCGA-DU-6394_low	0	0.0213657	0.127936	0	0.0287241	0.0234288	0	0.0408058	0	0	0.0264662	0.00385813	0.217879	0	0.0137855	0.447537	0	0	0	0.0441506	0	0.00406264
TCGA-DU-6395_low	0.0251495	0	0.105498	0.0134068	0	0.00793477	0	0.0452789	0	0	0	0.0218872	0.172048	0	0.0207721	0.152931	0	0	0	0.435094	0	0
TCGA-DU-6397_low	0	0	0.165648	0.0226888	0.010768	0.0727942	0	0.015062	0	0	0	0.0606009	0.0269727	0	0.0157422	0.524358	0.004454	0	0	0.0666795	0	0.0142317
TCGA-DU-6401_low	0.0131029	0	0.0221733	0	0	0.235861	0	0.0316344	0.00814539	0	0	0.108415	0.0797392	0	0	0.109195	0.000286246	0.000173075	0	0.359866	0.0155476	0.0158606
TCGA-DU-6404_low	0.000752231	0	0.0926747	0.0325939	0	0.224657	0	0.0900478	0.050718	0	0.0253546	0.050972	0.115051	0.0556579	0	0.134167	0	0.000766459	0.126587	0	0	0
TCGA-DU-6408_low	0.00343853	0.0006846	0.0423911	0.0251986	0	0.119491	0	0.0164553	0	0	0.0160463	0.0534928	0.118242	0	0.00603763	0.322847	0	0	0	0.255268	0.0115786	0.00882899
TCGA-DU-6410_low	0.123073	0	0.201983	0.0469058	0	0	0	0.152684	0	0	0.0601973	0	0.0221308	0.0638476	0	0.296886	0	0	0.0305495	0	0	0.00174279
TCGA-DU-7009_low	0.0330053	0	0.372104	0.0320019	0	0	0	0.128261	0	0	0	0.0382665	0.189431	0.00453975	0	0.0938449	0	0	0	0.108545	0	0
TCGA-DU-7014_low	0.0157297	0	0.00547621	0.0522861	0	0.206527	0	0.0304141	0.00896847	0	0.075729	0.0220968	0.0834969	0	0.00267206	0.418521	0	0	0.0550983	0	0	0.0229849
TCGA-DU-7018_low	0.0916919	0	0.395254	0	0.0241807	0.0068381	0	0.0322295	0	0	0	0.0294289	0.0232738	0	0.00336524	0.303878	0	0	0	0.087663	0	0.00219652
TCGA-DU-7294_low	0.0668173	0	0.30301	0.00695293	0.0206808	0	0	0.0575339	0	0	0	0.0257639	0.196993	0	0.00042378	0.301635	0	0	0.00218087	0	0	0.0180083
TCGA-DU-7300_low	0.0393472	0	0.195802	0.045142	0	0.0159631	0	0.0289563	0	0.000858308	0	0.0293091	0.0673103	0	0.0258497	0.539187	0	0	0	0.0122751	0	0
TCGA-DU-7302_low	0.0200155	0	0.361491	0	0.0847419	0.0447203	0	0	0	0	0	0.0401941	0.120917	0	0.0140559	0.298187	0	0	0.00624369	0	0.00366401	0.00577006
TCGA-DU-8164_low	0	0.012848	0.440402	0.0163651	0.0419467	0	0	0.0439272	0	0	0	0.0363284	0.152041	0	0	0.160491	0	0.00190927	0	0.093742	0	0
TCGA-DU-8168_low	0	0	0.132183	0.0324514	0.00790405	0.0155447	0	0.0966517	0	0	0	0.0882781	0.0214185	0	0.00455017	0.54771	0	0	0	0.0533082	0	0
TCGA-DU-A5TS_low	0.0657794	0	0.0280671	0.0231692	0	0.0918728	0	0.0103003	0.00839157	0	0.097508	0.00263955	0.115448	0	0.00842152	0.500451	0	0	0.0453709	0	0	0.00258044
TCGA-DU-A6S2_low	0.00110846	0	0.327328	0.0198943	0.0564712	0	0	0.0383401	0	0	0	0.0190333	0.0403907	0.00231191	0	0.0036962	0	0	0	0.476394	0.000875203	0.014156
TCGA-DU-A6S3_low	0.093027	0	0.367122	0.0508062	0.0180569	0	0	0.0453439	0	0	0.0306685	0.0259792	0.170542	0	0.0257698	0.0930188	0	0	0	0.0796665	0	0
TCGA-DU-A6S6_low	0	0.0163082	0.440888	0.0362889	0.00725787	0	0	0.0819694	0	0	0	0.0393642	0.180226	0	0.00547606	0.0975458	0	0	0	0.091925	0.00275138	0
TCGA-DU-A6S7_low	0.0678177	0	0.22489	0	0.0177468	0.0137837	0	0.0261893	0	0	0	0.0353748	0.424979	0	0	0.187205	0	0	0.00201329	0	0	0
TCGA-DU-A6S8_low	0.107994	0	0.193449	0.0351927	0.00166394	0	0	0.0355485	0	0	0	0.0664121	0.0951228	0	0	0.432049	0	0	0	0.0306449	0	0.00192352
TCGA-DU-A76O_low	0.0033324	0	0.0031059	0.0100681	0	0.0758323	0	0	0.00755688	0	0.00138532	0.0232537	0.129434	0	0	0.608281	0	0	0.137751	0	0	0
TCGA-DU-A76R_low	0	0.00844001	0.130807	0	0.024492	0.0878082	0	0.0471429	0	0	0.045344	0.023802	0.231884	0	0.00459927	0.393698	0	0	0	0	0.00198192	0
TCGA-DU-A7T6_low	0.0658382	0	0.0888252	0.047641	0	0	0	0.0835108	0	0	0	0.056891	0	0.0756455	0.0101168	0.525928	0	0	0	0.0456039	0	0
TCGA-DU-A7T8_low	0.0136457	0	0.0306954	0.00772058	0	0.075937	0	0.0152905	0	0	0	0.0448674	0.272001	0	0.0457384	0.347029	0	0	0	0.147021	5.37e-05	0
TCGA-DU-A7TA_low	0.00335632	0	0.0110085	0.00469083	0	0.146891	0	0.0127273	0	0	0.0082106	0.0766021	0.0471001	0	0	0.362833	0.00247658	0	0	0.304286	0.0119693	0.00784804
TCGA-DU-A7TC_low	0	0.00593856	0.0577388	0.0109513	0	0.32948	0	0.00215876	0.02385	0	0.021375	0	0.0878945	0	0.032192	0.332328	0.0258251	0	0.0685837	0	0	0.00168424
TCGA-DU-A7TG_low	0.0410716	0	0.244315	0	0	0.000556612	0	0.058866	0	0	0	0.0411849	0.338838	0	0.00515037	0.0202066	0	0	0	0.142519	0.0633736	0.0439191
TCGA-E1-5304_low	0.00028257	0.00942989	0	0.0682735	0	0.305032	0	0.034293	0.0062701	0	0	0.0631299	0.0688468	0.00165358	0.0433976	0.162518	0.00150969	0	0.21152	0	0.00538142	0.0184618
TCGA-E1-5307_low	0	0	0.103479	0	0.00655849	0.1736	0	0.0183356	0	0	0.00190418	0.0493241	0.382001	0	0	0.231352	0	0.00524927	0	0.0266541	0.00154226	0
TCGA-E1-5311_low	0.0510132	0	0.355287	0.0180284	0.00370149	0.019617	0	0.0371698	0	0	0	0.0509065	0.136693	0	0.0044884	0.218111	0	0	0	0.0796254	0	0.0253584
TCGA-E1-5318_low	0.122917	0	0	0	0	0.127568	0	0.0186336	0.00203768	0	0.0689643	0.0157441	0.0601436	0	0	0.575576	0	0.00370129	0	0	0	0.00471408
TCGA-E1-A7YO_low	0	0	0.392011	0.0450838	0.0243507	0	0	0.140477	0	0	0	0.0892597	0.0649977	0	0	0.180943	0	0	0	0.0552461	0.000478155	0.00715318
TCGA-E1-A7YS_low	0.00693134	0	0.0296248	0.0170591	0	0.111488	0	0.282152	0	0	0	0.140641	0.0385656	0	0.000538622	0.320956	0	0	0	0.0498653	0.00080253	0.00137504
TCGA-E1-A7YW_low	0.0118569	0	0.140739	0	0.0349289	0.0100212	0	0.018635	0	0	0	0.0281316	0.347674	0	0	0.284334	0	0	0	0.123679	0	0
TCGA-E1-A7YY_low	0	0	0.100897	0	0.01337	0.120787	0	0.0139272	0	0	0.00295715	0.067454	0.311848	0	0.0634777	0.250551	0	0	0	0.053566	0.00116465	0
TCGA-E1-A7Z3_low	0.00994071	0	0.0274895	0	0	0.151363	0	0.0109996	0.0638761	0	0.0849025	0	0.228151	0	0.012873	0.279701	0	0	0.119595	0	0.00241946	0.00868935
TCGA-E1-A7Z4_low	0	0.00461534	0.0398693	0	0.0128102	0.091745	0	0.0124992	0	0	0	0.0800392	0.283249	0	0	0.356755	0	0	0	0.112269	0.00597325	0.000176235
TCGA-E1-A7Z6_low	0.0317686	0	0.208572	0	0.0338578	0.00419347	0	0.0369699	0	0	0	0.0315967	0.331369	0	0	0.29181	0	0	0	0.0260653	0.00379746	0
TCGA-EZ-7264_low	0.113028	0	0.373992	0	0.0104659	0.013787	0	0.0288163	0	0	0	0.027443	0.0741588	0	0.0047508	0.309916	0	0	0	0.0436425	0	0
TCGA-FG-5962_low	0.0180257	0	0.234173	0	0	0.0830404	0	0.0750394	0	0	0	0.0719808	0.184763	0	0.0173967	0.191737	0	0	0	0.123844	0	0
TCGA-FG-5964_low	0.00179655	0.00126263	0.00764819	0.0265796	0	0.167167	0	0.0302027	0	0	0.00537073	0.0939962	0.0702042	0	0.00188211	0.548064	0.00317811	0	0	0.038974	0.00123693	0.0024375
TCGA-FG-6689_low	0	0.0070584	0.0809298	0	0	0.140911	0	0.00403464	0	0	0.0157151	0.0690469	0.294296	0	0	0.303375	0	0.00120148	0	0.0798901	0.00053043	0.00301079
TCGA-FG-7636_low	0.0388578	0	0.163763	0.00632111	0	0.0296778	0	0.00358019	0	0	0.00438536	0.0148793	0.325316	0	0	0.401855	0	0	0.0113642	0	0	0
TCGA-FG-7637_low	0.14598	0	0.223487	0.0210706	0.0428917	0.00747013	0	0.0140781	0	0	0.0714613	0	0.154483	0	0.0233874	0.283604	0	0	0	0.00970171	0	0.00238587
TCGA-FG-7638_low	0.063866	0	0.433952	0.0303296	0.00542531	0	0	0.023008	0	0	0.00323456	0.0288614	0.126695	0	0.0394791	0.228791	0	0	0.0163579	0	0	0
TCGA-FG-8181_low	0.0618597	0	0.12059	0.0588237	0	0.0379814	0	0.053858	0	0	0	0.0625483	0.253216	0	0.0384927	0.0937271	0	0	0	0.210442	0.000672824	0.00778861
TCGA-FG-8185_low	0.0148106	0	0.125569	0	0.00750679	0.0290898	0	0.0367801	0	0	0	0.029062	0.200357	0	0	0.426281	0	0	0	0.128334	0.00220997	0
TCGA-FG-8189_low	0.0778369	0	0.343283	0	0	0.0648235	0	0.0607962	0	0	0	0.0841183	0.172825	0	0.00623156	0.129298	0	0.000205025	0	0.0605825	0	0
TCGA-FG-A4MT_low	0.0474327	0	0.0199785	0.0039166	0	0.0959181	0	0.00374222	0	0	0.0280591	0.0177651	0.133974	0	0	0.618757	0	0	0	0.0304566	0	0
TCGA-FG-A60J_low	0	0.0153104	0.145953	0.0120227	0	0.130636	0	0.0501369	0	0	0	0.0677588	0.139726	0	0.0117759	0.302371	0.00342148	0	0	0.114258	0.00529874	0.00133074
TCGA-FG-A6IZ_low	0	0.00810633	0.0300006	0.0190495	0	0.0939963	0	0.110338	0.0127025	0	0.0193723	0.0248067	0.0798384	0	0.011846	0.370261	0.00927006	0	0.202229	0	0	0.00818328
TCGA-FG-A6J1_low	0.00528488	0.00706896	0.111386	0.0431775	0	0.0651742	0	0.0261445	0	0	0	0.0602427	0.231796	0	0	0.307887	0	0.001251	0	0.124308	0	0.0162789
TCGA-FG-A710_low	0.0214216	0	0.0697885	0	0	0.0399152	0	0.0359623	0	0	0	0.0482944	0.279381	0	0.0559704	0.384346	0	0	0	0.0649209	0	0
TCGA-FG-A713_low	0	0.0101092	0.549438	0	0.0762468	0.0319442	0	0.0262576	0	0	0	0.0431737	0.0682093	0	0.00157483	0.184425	0	0	0.00862052	0	0	0
TCGA-HT-7468_low	0	0.0160018	0.128369	0.0401815	0	0.167441	0	0.0282898	0.0040534	0	0.0550043	0	0.0340695	0	0.0411359	0.391805	0.0146842	0	0.0406199	0	0	0.0383452
TCGA-HT-7476_low	0.0351569	0	0.238787	0.0432689	0	0.0400073	0	0.010865	0	0	0	0.0497135	0.21762	0	0.0146516	0.263239	0	0.00056974	0	0.0861201	0	0
TCGA-HT-7480_low	0	0.0152502	0.530983	0.00705944	0.0155962	0	0	0.093781	0	0	0.00209686	0.0134918	0.194753	0	0.000152247	0.126554	0	0	0.000283027	0	0	0
TCGA-HT-7603_low	0.141712	0	0.436726	0.0655778	0	0.0280912	0	0	0	0	0.00769861	0.0156122	0.257395	0	0	0.0455235	0	0.00166349	0	0	0	0
TCGA-HT-7605_low	0.0394943	0	0.345812	0.0437988	0	0	0	0.0495759	0	0	0	0.0318312	0.213106	0	0.0337013	0.149079	0	0	0	0.0936019	0	0
TCGA-HT-7607_low	0	0.00383095	0.366115	0	0	0.065606	0	0.0305367	0	0	0	0.0544265	0.14606	0	0.00541978	0.265667	0	0.00583764	0	0.0514867	0	0.00501408
TCGA-HT-7611_low	0.0494303	0	0.0772298	0.00795107	0	0.0321641	0	0.00718092	0	0	0	0.0298428	0.340887	0	0	0.404258	0	0	0	0.0510561	0	0
TCGA-HT-7677_low	0.070032	0	0.278299	0.0596953	0	0	0	0.0640734	0	0	0	0.0326743	0.163515	0	0.000619401	0.173297	0	0	0	0.129967	0.0108909	0.0169371
TCGA-HT-7681_low	0.0206924	0	0.330149	0.0675337	0	0.00692988	0	0.0361221	0	0	0	0.0642845	0.147803	0	0.0323155	0.233307	0	0	0	0.0608637	0	0
TCGA-HT-7688_low	0.0443554	0	0.299469	0.0431864	0	0.0200714	0	0.0621654	0	0	0	0.0488604	0.110648	0	0.00943043	0.242616	0	0	0	0.111883	0	0.00731456
TCGA-HT-7692_low	0.00884975	0	0.0467261	0.0222059	0.0028312	0.0423161	0	0.0349781	0	0	0.0358666	0.0231403	0.164356	0	4.49e-05	0.531317	0	0	0	0.0873678	0	0
TCGA-HT-7694_low	0.0706104	0	0.547638	0.0358304	0.0105211	0	0	0.0375694	0	0	0	0.0212332	0.120318	0	0	0.125096	0	0	0	0.0229652	0	0.00821764
TCGA-HT-7695_low	0.0587847	0	0.440904	0.0238467	0.0259598	0.00443334	0	0.0124031	0	0	0	0.0289361	0.202732	0	0.00805501	0.102032	0	0	0	0.0904412	0	0.00147194
TCGA-HT-7855_low	0	0.00161007	0.00958394	0.0221868	0	0.174881	0	0.00907517	0.00348912	0	0	0	0.0249203	0	0	0.720937	0	0	0.026747	0	0	0.00657041
TCGA-HT-7856_low	0.125574	0	0.330971	0	0	0.0688104	0	0.0635917	0	0	0	0.0455165	0.198817	0	0	0.162554	0	0	0	0	0	0.00416546
TCGA-HT-7858_low	0.00257356	0.0103372	0.0609111	0	0	0.144817	0	0.017163	0	0	0.00591114	0.0521702	0.0904288	0	0.000639996	0.45247	0.000376134	0	0	0.158308	0.00389306	0
TCGA-HT-7874_low	0.0231637	0	0.495374	0	0.0210133	0.0556022	0	0.0342145	0	0	0	0.0690539	0.11145	0	0	0.0968234	0	0	0	0.0627318	0	0.0305724
TCGA-HT-7879_low	0.0631031	0	0.180555	0	0.0132816	0.0197271	0	0.0136356	0	0	0	0.0160484	0.250666	0	0	0.394796	0	0	0	0.0481874	0	0
TCGA-HT-7880_low	0.064221	0	0.351782	0.0765468	0.0108419	0	0	0.0126032	0	0	0.0346906	0.0291163	0.251418	0	0	0.16291	0	0	0.00587021	0	0	0
TCGA-HT-8012_low	0.0638839	0	0.203123	0	0.00638305	0.0165719	0	0.0970718	0	0	0	0.0434282	0.0791018	0	0	0.428805	0	0	0	0.0616315	0	0
TCGA-HT-8019_low	0.0838198	0	0.292673	0.0760028	0	0.0509982	0	0.0651641	0	0	0	0.103745	0.214764	0	0.0151331	0.0703768	0	0	0	0.0273234	0	0
TCGA-HT-8105_low	0.0829334	0	0.195366	0.0044184	0.0277616	0	0	0.067789	0	0	0	0.0145206	0.18439	0.0636242	0	0.219503	0	0	0	0.0855432	0	0.0541505
TCGA-HT-8113_low	0.0872372	0	0.46684	0.0518907	0.0145031	0	0	0.0311293	0	0	0.00503297	0.027949	0.119044	0	0	0.0280976	0	0	0	0.121617	0	0.0466594
TCGA-HT-A4DV_low	0.0585526	0	0.277346	0.0281886	0	0.00955996	0	0.0488818	0	0	0	0.0414011	0.175316	0	0.0144719	0.270328	0	0	0	0.0759548	0	0
TCGA-HT-A5R7_low	0.0449598	0	0.372481	0.0457705	0	0.0109088	0	0.0650093	0	0	0	0.0498212	0.11795	0	0	0.211938	0	0.00048288	0	0.0797029	0.000974441	0
TCGA-HT-A615_low	0.00327152	0.000382404	0.0186459	0.0131492	0	0.112948	0	0.00217838	0	0	0.0170389	0.0270851	0.116822	0	0.00151056	0.669135	0	0.00247319	0.0110494	0	0	0.00431071
TCGA-HT-A619_low	0.000432067	0.0010784	0.0326588	0.0616925	0	0.295074	0	0.233211	0.0302402	0	0	0.0215452	0.0802603	0.00592368	0	0.127593	0	0	0.11029	0	0	0
TCGA-HT-A61A_low	0	0.0179469	0.313444	0	0.00295712	0.120357	0	0.0841664	0	0	0.0639937	0	0.130377	0	0	0.263728	0	0	0	0	0.00303019	0
TCGA-HT-A74J_low	0.0729588	0	0.314288	0.00433251	0.00311998	0.0179927	0	0.041861	0	0	0	0.0290997	0.231561	0	0	0.169484	0	0.00273339	0	0.109422	0.0031466	0
TCGA-HT-A74K_low	0.0106756	0	0.023315	0	0	0.188759	0	0.0459601	0.0262341	0	0.0996303	0	0.0376672	0	0.0148223	0.462245	0.0224446	0	0.0352644	0.0293523	0	0.00362995
TCGA-HW-7487_low	0.118842	0	0.247307	0.0198524	0	0.0274614	0	0.0347691	0	0	0	0.0410222	0.236855	0	0	0.199462	0	0	0	0.072213	0	0.00221526
TCGA-HW-7489_low	0.0779217	0	0.277874	0.0249672	0	0.0255755	0	0.0162368	0	0	0	0.0296771	0.235934	0	0	0.233562	0	0.00290589	0	0.0715769	0	0.00376851
TCGA-HW-7491_low	0.0155818	0	0.00266818	0	0.00388554	0.095769	0	0.00420879	0.00152122	0	0.0757409	0	0.0723439	0	0.00579545	0.450357	0	0	0.167467	0	0	0.104661
TCGA-HW-7495_low	0.0855193	0	0.388295	0.0120624	0.0216941	0	0	0.0749853	0	0	0	0.0364136	0.184349	0	0	0.158528	0	0.000201975	0	0.0379509	0	0
TCGA-HW-8320_low	0.00188569	0.00325632	0.0339174	0	0.0200294	0.130332	0	0.0150389	0	0	0	0.0768397	0.117681	0	0.00647578	0.25475	0.000642269	0	0	0.305977	0.0105302	0.0226442
TCGA-HW-A5KJ_low	0.0139965	0	0.145213	0.409695	0	0	0.0203178	0.0686793	0	0	0.00789385	0.0799545	0.00614621	0	0	0.222446	0	0	0	0.0256576	0	0
TCGA-HW-A5KL_low	0.00193131	0.00163225	0.0393686	0.0376513	0	0.133435	0	0	0.0100088	0	0.111127	0	0.0517613	0	0.0191964	0.440604	0	0	0.142839	0	0.00383914	0.00660554
TCGA-IK-8125_low	0.0285304	0	0.290846	0.0134786	0.0182046	0.0198707	0	0.0240913	0	0	0	0.0535988	0.156191	0	0.0139101	0.265556	0	0	0	0.0827094	0	0.0330141
TCGA-KT-A74X_low	0.000318436	0	0.107717	0.0455336	0.0418339	0	0	0.0246599	0	0	0	0.0428335	0.0252077	0.0424459	0.0246402	0.619889	0	0	0	0.0245246	0	0.000396718
TCGA-P5-A5EW_low	0.00775537	0	0.0394729	0	0	0.166666	0	0.0186727	0.0137627	0	0	0.0751203	0.221988	0	0.00499799	0.202182	0.000946468	0	0	0.234394	0.0134285	0.000611208
TCGA-P5-A5F0_low	0	0.0105753	0.449255	0.12603	0	0	0	0.0762125	0	0	0.0130996	0.039441	0.0850678	0	0.00825233	0.161167	0	0	0.0308992	0	0	0
TCGA-P5-A5F2_low	0.104599	0	0.256733	0.0110209	0	0.0131146	0	0.0492821	0	0	0	0.0290759	0.240069	0	0	0.194915	0	0.00134998	0	0.0998408	0	0
TCGA-P5-A5F4_low	0.000587343	0	0.248426	0.0523721	0	0.0336617	0	0.0835465	0	0	0	0.0797865	0.165189	0	0.0141377	0.137467	0	0	0	0.184826	0	0
TCGA-P5-A72W_low	0	0.00700742	0.0137307	0.0504922	0	0.15033	0	0.0245382	0.0433379	0	0.0568297	0.0634242	0.0897663	0	0.00456454	0.39796	0.00524069	0	0.0899603	0	0.00281805	0
TCGA-P5-A72X_low	0.0226986	0	0.222661	0.0223547	0	0.0277251	0	0.0395689	0	0	0	0.0396308	0.190388	0	0.00674231	0.347352	0	0	0	0.0808782	0	0
TCGA-P5-A72Z_low	0.160047	0	0.0664836	0.0520993	0.0225998	0	0	0.177352	0	0	0.0479853	0.0657576	0.0097213	0	0.00278111	0.366718	0	0	0	0.0284551	0	0
TCGA-P5-A730_low	0	0.0220736	0.0897376	0.0575726	0	0.056957	0	0.0109626	0.00132696	0	0.0134038	0.0293486	0.0390621	0	0.0224363	0.50606	0	0	0.151059	0	0	0
TCGA-P5-A733_low	0.0394581	0	0.141486	0.00504961	0	0.0292436	0	0.0992277	0	0	0	0.084084	0.204017	0	0.0189646	0.266913	0	0	0	0.0904767	0	0.0210791
TCGA-P5-A735_low	0	0.00355806	0.091689	0.028919	0	0.0898823	0	0.0369472	0.000283991	0	0.0970422	0.0530104	0.326855	0	0	0.14737	0	0	0.123292	0	0	0.00115083
TCGA-P5-A736_low	0.00296789	0.0141747	0.00667218	0.0389706	0	0.0853219	0	0	0.0127069	0	0	0.0536674	0.151382	0	0.00385789	0.593724	0	0	0	0.0203243	0	0.0162304
TCGA-P5-A737_low	0	0	0.0860354	0.0183035	0	0.0563787	0	0.0529299	0	0	0	0.0528895	0.328081	0	0.0338384	0.2934	0	0	0	0.078143	0	0
TCGA-P5-A77W_low	0.210953	0	0.196534	0.00197219	0	0.0109733	0	0.0696994	0	0	0.00471118	0.0274063	0.0297996	0.00128159	0.000349812	0.395631	0	0	0.0503778	0	0	0.000309875
TCGA-P5-A77X_low	0.034948	0	0.439325	0.0730307	0.0362848	0	0	0.0270358	0	0	0	0.0355349	0.154723	0	0	0.198719	0	0	0.000399245	0	0	0
TCGA-P5-A781_low	0.105414	0	0.210494	0.0113051	0.00766565	0.000562068	0	0.0805247	0	0	0	0.0373773	0.242671	0	0.0207902	0.238403	0	0	0	0.0446081	0	0.000183996
TCGA-QH-A65R_low	0.0032161	0	0.0834448	0.0393317	0	0.053946	0	0.0662453	0.00449707	0	0	0.0775112	0.0409437	0	0.00761066	0.176217	0.00778621	0	0	0.433162	0.00608758	0
TCGA-QH-A65X_low	0.00348193	0.00193358	0.0267263	0.0503426	0	0.161672	0	0.0794112	0.060825	0	0.0254615	0.0686062	0.0653537	0	0.0550909	0.384674	0.000868314	0	0	0.0155522	0	0
TCGA-QH-A65Z_low	0	0.00932683	0.260821	0	0.0209293	0.0580407	0	0.0734799	0	0	0.00998376	0.0678464	0.0981783	0	0.00548953	0.158622	0	0	0	0.237283	0	0
TCGA-QH-A6CW_low	0.0667697	0	0.0891994	0.0135264	0	0.0345358	0	0.0347621	0.0010447	0	0.0318795	0.0160183	0.194614	0	0	0.256329	0	0.000240891	0	0.250448	0.00939941	0.00123224
TCGA-QH-A6CZ_low	0.0205435	0	0.114195	0.0889953	0	0.00446186	0	0.0366161	0	0	0	0.0360499	0.186577	0	0	0.255686	0	0.00794136	0	0.237462	0.00676731	0.00470474
TCGA-QH-A6X4_low	0.0608667	0	0.0526013	0.0146432	0	0.0566067	0	0.167213	0.00160179	0	0.0682423	0.0469125	0.179181	0	0	0.257127	0	0	0.0922064	0	0.00279765	0
TCGA-QH-A6X5_low	0.0620791	0	0.331096	0	0.0334354	0	0	0.0529199	0	0	0	0.0389485	0.246348	0	0	0.207178	0	0	0	0.0279952	0	0
TCGA-QH-A6X8_low	0.103185	0	0.148432	0.0322431	0	0.00472882	0	0.126585	0	0	0	0.0995392	0.269218	0	0.00878538	0.207283	0	0	0	0	0	0
TCGA-QH-A86X_low	0	0	0.201974	0.0437348	0.0208982	0	0	0.0215726	0	0	0	0.00939344	0.0768455	0	0.00291371	0.522687	0	0	0	0.0999813	0	0
TCGA-QH-A870_low	0.087753	0	0.180088	0	0.00551935	0.0263237	0	0.00597491	0	0	0	0.0204351	0.351818	0	0	0.262	0	0.00475809	0	0.0553294	0	0
TCGA-R8-A6MK_low	0	0.0200525	0.116957	0	0.035891	0.178893	0	0.0123358	0.0227141	0	0.0211884	0.0143119	0.0808446	0	0.017031	0.291448	0	0	0.181415	0	0	0.00691897
TCGA-R8-A6ML_low	0	0.0189303	0.230674	0.0849032	0	0	0	0.0469493	0.00237673	0	0.0241115	0.00158078	0.0283822	0.0646747	0.0188875	0.22534	0	0	0.245911	0	0.00727841	0
TCGA-R8-A6MO_low	0.0235729	0	0.150063	0.060879	0	0.0481875	0	0.0171906	0	0	0.0262624	0.0335974	0.182566	0.0216351	0.000242492	0.434642	0	0	0	0.00116135	0	0
TCGA-R8-A73M_low	0.0291622	0	0.0650486	0.00713466	0.0397763	0	0	0.0598314	0	0	0	0.0119199	0.254444	0	0	0.429634	0	0.000444114	0	0.102604	0	0
TCGA-RY-A83Y_low	0.00603131	0	0.072346	0.0865884	0.00926972	0	0	0.0403622	0	0	0	0.0319272	0.00629326	0.00517439	0.00330926	0.728827	0	0	0	0.00987094	0	0
TCGA-RY-A840_low	0	0.00168457	0.00899254	0.011115	0.024813	0.0779698	0	0	0.000698209	0	0.0742241	0	0.121142	0	0	0.490878	0.0101223	0	0.176513	0	0.00184726	0
TCGA-RY-A847_low	0.0158636	0	0.25776	0.0105894	0	0.0336069	0	0.0227217	0	0	0	0.0403753	0.284218	0	0.0173002	0.252981	0	0	0	0.0645835	0	0
TCGA-S9-A6TS_low	0.0543951	0	0.0938047	0	0.0231821	0.0253998	0	0.00123476	0	0	0	0.0159743	0.26684	0	0.00856942	0.509144	0	0	0	0.00145602	0	0
TCGA-S9-A6TU_low	0.0314082	0	0.00156163	0.00413165	0	0.0974822	0	0.0210421	0	0	0	0.0521449	0.231256	0	0	0.404209	0	7.06e-05	0	0.156694	0	0
TCGA-S9-A6TW_low	0.105943	0	0.0636982	0.0943454	0	0	0	0.0558008	0	0	0	0.0542445	0.0728844	0	0.00278334	0.527753	0	0	0	0.0200611	0	0.00248685
TCGA-S9-A6TX_low	0	0.00515352	0.0310868	0.0335913	0	0.0973709	0	0.01594	0.015313	0	0.10364	0	0.0475247	0	0	0.430067	0	0	0.206654	0	0.0071507	0.00650813
TCGA-S9-A6TY_low	0.065083	0	0.311227	0.0285572	0.0471564	0	0	0.0422036	0	0	0	0.0378591	0.0772405	0	0	0.390673	0	0	0	0	0	0
TCGA-S9-A6TZ_low	0.000858759	0.0143952	0.0111738	0	0	0.213199	0	0.00910871	0.00595224	0	0.00895386	0.0671755	0.150764	0	0.0029558	0.381806	0	0	0	0.115359	0.00584269	0.0124553
TCGA-S9-A6U1_low	0.0076846	0	0.158084	0.000113964	0.0268111	0.00715167	0	0.0184505	0	0	0	0.0159742	0.291812	0	0	0.39534	0	0.000919442	0	0.0759218	0	0.00173704
TCGA-S9-A6U2_low	0.0144706	0	0.251772	0.00762267	0.0146789	0	0	0.0473666	0	0	0	0.0346945	0.171713	0	0.0098233	0.35881	0	0	0	0.0805934	0.0072039	0.00125115
TCGA-S9-A6U5_low	0	0.040473	0.0500876	0.111755	0	0.0866094	0	0.0179189	0.0204534	0	0.0271625	0.0229544	0.0152923	0	0.00722636	0.54922	0.00607384	0	0.0433659	0	0	0.00140654
TCGA-S9-A6UB_low	0.0341595	0	0.284861	0.0346526	0.0260038	0	0	0.109684	0	0	0	0.0520176	0.189345	0	0	0.269278	0	0	0	0	0	0
TCGA-S9-A6WD_low	0.100159	0	0.227733	0.0128009	0.00618375	0.0142931	0	0.0313282	0	0	0	0.0359076	0.194314	0	0.0132876	0.351074	0	0	0	0.0129195	0	0
TCGA-S9-A6WE_low	0	0.0048398	0.14497	0	0	0.193161	0	0.0168842	0	0	0.0364693	0.0128297	0.0258956	0	0	0.352041	0.0185676	0	0.165216	0	0.0030353	0.0260908
TCGA-S9-A6WH_low	0.0989495	0	0.0652253	0.0376029	0.00476818	0	0	0.0148909	0	0	0	0.0387944	0.200641	0	0	0.519527	0	0	0	0.00280106	0	0.0167997
TCGA-S9-A6WI_low	0.0246956	0	0.20455	0.0949776	0	0.0111508	0	0.0364405	0	0	0	0.0571861	0.279169	0	0	0.0895864	0	0	0	0.187232	0.015012	0
TCGA-S9-A6WL_low	0.0273993	0	0.328259	0.00527873	0.0263133	0.0139272	0	0.0158476	0	0	0.00906557	0.0134627	0.188584	0	0	0.347592	0	0	0.0242704	0	0	0
TCGA-S9-A6WO_low	0.0571355	0	0.141777	0	0.0145484	0.0224228	0	0.00688509	0	0	0.00827657	0.0130664	0.360998	0	0.00473827	0.26989	0	0	0	0.0945269	0	0.00573577
TCGA-S9-A6WP_low	0.0640876	0	0.0456882	0.0570014	0	0	0	0.0348361	0	0	0	0.0334376	0.087719	0	0.0040773	0.670093	0	0	0	0.00305931	0	0
TCGA-S9-A7IQ_low	0.0513906	0	0.574903	0.0389756	0.00563017	0	0	0.0410546	0	0	0	0.0506783	0.115187	0	0	0.0297588	0	0	0	0.0924215	0	0
TCGA-S9-A7IY_low	0.0362156	0	0.167528	0.0195573	0	0.0200141	0	0.0305093	0	0	0	0.0388024	0.33065	0	0.000528007	0.304746	0	0	0	0.0348813	0	0.0165678
TCGA-S9-A7IZ_low	0	0.00937531	0.245173	0.00857726	0.0181311	0.000944767	0	0.0155124	0	0	0	0.0172628	0.170683	0	0	0.504057	0	0	0	0.0102835	0	0
TCGA-S9-A7J1_low	0.091683	0	0.152367	0.00297391	0.0259633	0.0078001	0	0.0166101	0	0	0	0.0338518	0.219015	0	0.0174888	0.429819	0	0	0	0.00242856	0	0
TCGA-S9-A7J3_low	0.116167	0	0.176161	0	0.00389024	0.00188155	0	0.0759687	0	0	0	0.0598048	0.218783	0	0.0125821	0.259359	0	0	0	0.0719224	0	0.00348065
TCGA-S9-A7QW_low	0	0	0.218955	0.00811448	0.0132175	0	0	0.0759845	0	0	0	0.0374135	0.211671	0	0	0.22032	0	0.00157414	0	0.210397	0.00235238	0
TCGA-S9-A7QX_low	0.0790934	0	0.0972386	0	0.0139068	0.0251929	0	0.000296771	0	0	0.0155068	0	0.138878	0	0	0.626407	0	0	0.00347909	0	0	0
TCGA-S9-A7QY_low	0.0474778	0	0.233047	0.0144467	0.00945949	0	0	0.0897678	0	0	0.0113327	0.0262162	0.195785	0	0.0257362	0.313504	0	0	0	0.0332272	0	0
TCGA-S9-A7QZ_low	0.0369794	0	0.382668	0.0375265	0	0.0217457	0	0.13201	0	0	0.00109014	0.055879	0.110372	0	0.0456527	0.157857	0	0	0	0.0182204	0	0
TCGA-S9-A7R1_low	0.0745701	0	0.347986	0.0124694	0.00294282	0	0	0.0538978	0	0	0	0.0219855	0.0301828	0	0.000973319	0.165483	0	2.38e-05	0	0.274231	0.00622257	0.00903203
TCGA-S9-A7R4_low	0.00120269	0.00167456	0.0206403	0	0	0.186917	0	0.00793383	0	0	0	0.100477	0.0475539	0	0	0.385059	0	0	0	0.23926	0.000872762	0.0084097
TCGA-S9-A7R8_low	0.000534298	0.00138539	0.00117366	0.016801	0	0.154066	0	0	0.0125868	0	0.0786491	0.00578239	0.070524	0	0	0.583776	0	0	0.0695671	0	0	0.00515475
TCGA-S9-A89V_low	0.0639911	0	0.0569477	0.0290853	0.00328285	0.0226015	0	0.0276077	0	0	0	0.0458425	0.294841	0	0	0.350076	0	0.00115765	0	0.104329	0.000238363	0
TCGA-TM-A7C4_low	0	0.01288	0.436897	0	0.0774472	0.0372311	0	0	0	0	0	0.0430196	0.119018	0	0	0.15609	0	0	0.117417	0	0	0
TCGA-TM-A7C5_low	0.00422013	0	0.0917771	0.028914	0.0111387	0	0	0.13568	0	0	0.00176062	0.0700319	0.0185611	0	0	0.401355	0	0	0	0.219878	0.00843468	0.00824914
TCGA-TM-A7CA_low	0.103867	0	0.216128	0.00713384	0.0103059	0.0268388	0	0.0146832	0	0	0	0.0402831	0.225102	0	0	0.318065	0	0	0	0.0375933	0	0
TCGA-TM-A7CF_low	0.0726499	0	0.287216	0.000436858	0.0151162	0.00284822	0	0.0714338	0	0	0.053572	0.00187391	0.291991	0	0	0.195086	0	0.00211026	0.00566586	0	0	0
TCGA-TM-A84G_low	0	0	0.305181	0.0557907	0	0.105709	0	0.0426808	0.0675596	0	0.151101	0	0.0581261	0.0256973	0.0351329	0.0398324	0.00183018	0	0.102478	0	0.000625406	0.00825636
TCGA-TM-A84H_low	0	0.0070443	0.096317	0	0.0441729	0.224346	0	0.0149076	0.0147955	0	0.0705959	0	0.0270198	0	0.0192549	0.420576	0	0	0.05108	0	0	0.00989026
TCGA-TM-A84J_low	0	0	0.0863377	0.0258149	0	0.112895	0	0.0677072	0	0	0.0138127	0.0303169	0	0.354834	0	0.270749	0	0	0.0360544	0	0	0.00147794
TCGA-TM-A84L_low	0.00229002	0	0.025556	0	0.0206899	0.0852454	0	0.0121669	0.00520723	0	0.0168454	0.0515482	0.169213	0	0.00281393	0.380186	0	0	0	0.216391	0	0.0118466
TCGA-TM-A84M_low	0	0	0.164019	0.0131177	0	0.0157101	0	0.172462	0	0	0	0.0840459	0.0223844	0	0	0.247783	0	0	0	0.267615	0.0101817	0.00268016
TCGA-TM-A84O_low	0.0361892	0	0.179996	0.0243043	0.0265876	0	0	0	0	0.00840318	0	0.0166196	0.148496	0	0.0322049	0.527199	0	0	0	0	0	0
TCGA-TM-A84R_low	0	0.0578505	0.325617	0	0	0.106891	0	0.0342607	0	0	0	0.0323652	0.0680769	0	0.0372646	0.334212	0	0	0	0	0.00346192	0
TCGA-TM-A84S_low	0.0493022	0	0.107287	0.00958632	0.026165	0	0	0.0541178	0	0	0	0.024525	0.175657	0	0.00433483	0.506315	0	0	0	0.0427098	0	0
TCGA-TM-A84T_low	0.0350066	0	0.134672	0	0.0317498	0.00847095	0	0	0	0	0.0117637	0.0024019	0.357347	0	0	0.405595	0	0.00154324	0.0114498	0	0	0
TCGA-TQ-A7RF_low	0.0545306	0	0.0502635	0.0137183	0	0.0239095	0	0.0455407	0	0	0	0.0471017	0.269145	0	0	0.437121	0	0.000492764	0	0.0581774	0	0
TCGA-TQ-A7RG_low	0.0130213	0	0.182344	0.0121585	0.0291374	0	0	0.0119418	0	0	0	0.0281244	0.329004	0	0.00562417	0.353813	0	0	0	0.0348313	0	0
TCGA-TQ-A7RH_low	0.0563122	0	0.0430599	0.0181704	0.00908393	0.0139253	0	0.0123388	0	0	0	0.016807	0.254226	0	0.00310131	0.529753	0	0	0	0.0432222	0	0
TCGA-TQ-A7RK_low	0.0245421	0	0.10269	0	0.0334691	0.0132342	0	0.0607581	0	0	0	0.0380444	0.267574	0	0.0248659	0.404779	0	0	0	0.0280028	0.00204047	0
TCGA-TQ-A7RN_low	0	0.01393	0.144636	0	0.0962607	0.195628	0	0.0401147	0.0457303	0	0.163171	0	0.0520576	0	0.0373043	0.178286	0.0114457	0	0.0141543	0	0	0.00728235
TCGA-TQ-A7RQ_low	0.0383711	0	0.241842	0.0217356	0.00615702	0	0	0.104808	0	0	0	0.0460219	0.149868	0	0	0.270537	0	0	0	0.120659	0	0
TCGA-TQ-A7RU_low	0	0.0269418	0.141904	0.00187923	0.108035	0.00574397	0	0.0277676	0.0199248	0	0.110836	0	0.0721412	0	0.0348413	0.352459	0.0098145	0	0.0769743	0	0	0.010739
TCGA-TQ-A8XE_low	0.0011399	0.000816634	0.0185193	0.0199316	0	0.0813522	0	0.00796903	0.0179335	0	0.0637967	0	0.0392608	0	0	0.660787	0	0.00630183	0.0746885	0	0	0.00750279
TCGA-VM-A8C9_low	0.0112838	0	0	0.0984858	0	0.0879888	0	0.00554156	0.00757138	0	0	0.0448913	0.17796	0	0.0213619	0.508651	0	0	0.0354474	0	0	0.000817318
TCGA-VM-A8CA_low	0.0691027	0	0.0627048	0.0294333	0	0.0124702	0	0.053376	0	0	0	0.0863416	0.371731	0	0.00474026	0.213959	0	0	0	0.0918489	0	0.00429157
TCGA-VM-A8CE_low	0.0824796	0	0.196254	0	0	0.0233683	0	0.0550758	0	0	0	0.0372214	0.342704	0	0.0253552	0.193227	0	0	0	0.0443152	0	0
TCGA-VM-A8CH_low	0.0159205	0	0.0226464	0.00706247	0.00298696	0.0503938	0	0.000490404	0	0	0.0321477	0.000193331	0.154623	0	2.26e-05	0.665606	0	0	0.0479069	0	0	0
TCGA-VV-A829_low	0.00174082	0.00232737	0.00747896	0	0	0.224431	0	0.0211049	0	0	0.0166323	0.0917291	0.0463828	0	0	0.37787	0	0	0	0.205344	0.0017019	0.00325698
TCGA-VW-A7QS_low	0	0	0.243546	0.00485148	0.00354162	0.0434193	0	0.0422008	0.00250768	0	0.0163357	0.0222741	0.0160501	0	0.0045918	0.464822	0.000619887	0	0.130233	0	0.0044107	0.000596105
TCGA-W9-A837_low	0.0644718	0	0.383077	0.0140757	0.0303219	0	0	0.0526746	0	0	0	0.0402985	0.110317	0	0	0.181367	0	0	0	0.123396	0	0
TCGA-WH-A86K_low	0.0211427	0	0.0303174	0.0150794	0	0.12698	0	0.0248054	0.0552182	0	0.0173034	0.0414296	0.0405978	0	0.00125777	0.488237	0	0	0.136482	0	0	0.00114829
TCGA-WY-A859_low	0	0.0159623	0.411629	0.0593945	0	0	0	0.0472636	0	0	0	0.051272	0.133512	0	0	0.131506	0	0	0	0.149072	0.000388228	0
TCGA-WY-A85A_low	0.0357247	0	0.22835	0	0.00401172	0.0281745	0	0.0437999	0	0	0	0.0463558	0.259644	0	0.00909361	0.219686	0	0	0	0.122708	0.00245152	0
TCGA-WY-A85B_low	0.00315682	0.000221982	0.0135753	0.0217198	0	0.10854	0	0.00889863	0	0	0	0.0580296	0.191192	0	0.00276403	0.530461	0	0	0	0.0562834	0	0.00515741
TCGA-WY-A85C_low	0.00373654	0	0.0434947	0.0141147	0	0.0648235	0	0.0562229	0.00401034	0	0.0202268	0.059862	0.273948	0	0	0.172198	0	0	0	0.255172	0.00763163	0.0245587
TCGA-WY-A85D_low	0.00426986	0.00208646	0.0217617	0	0.00784066	0.0999361	0	0.0172859	0.00954131	0	0	0.102562	0.231329	0	0.00297729	0.329373	0	0	0	0.162149	0	0.00888785
TCGA-WY-A85E_low	0.0302069	0	0.273268	0	0.0100802	0.0101107	0	0.0509575	0	0	0	0.0316195	0.258885	0	0.00414261	0.184896	0	0.00132346	0	0.139582	0.00492795	0
TCGA-CS-4938_high	0.00519412	0	0.0340307	0.0195354	0	0.0774041	0	0.0169487	0	0	0	0.0446345	0.284911	0	0	0.427927	0	0	0	0.0857058	0	0.00370937
TCGA-CS-4941_high	0.0636704	0	0.0441042	0.025283	0	0.0987114	0	0.00488105	0	0	0	0.0192096	0.192439	0	0.0597144	0.464224	0	0	0.0277637	0	0	0
TCGA-CS-4942_high	0.00273869	0.000932306	0.0252953	0.00893446	0	0.10899	0	0.0100905	0.0134045	0	0.076234	0	0.269006	0	0.00130648	0.375597	0	0.00907156	0.0972711	0	0.0006181	0.000510222
TCGA-CS-4943_high	0.00237146	0.00244871	0.00996665	0.00729111	0	0.178021	0	0.00656637	0	0	0.0116449	0.0603728	0.091001	0	0.00766305	0.499701	0	0	0	0.11099	0.000148201	0.0118135
TCGA-CS-5393_high	0.00081798	0.00367163	0.0166708	0.0185597	0	0.0999299	0	0.0118883	0.00725284	0	0.0338889	0.00186636	0.236251	0	0	0.349714	0	0	0.182394	0	0	0.0370947
TCGA-CS-5395_high	0	0.0191897	0.0752724	0.0608109	0	0.182742	0	0.0164665	0.00397577	0	0.0991957	0.0201786	0.0831049	0	0.0105831	0.22419	0.00929578	0	0.166604	0	0.0056286	0.022762
TCGA-CS-5397_high	0.000908847	0.00410901	0.00455546	0.0411446	0	0.314879	0	0.0119471	0	0	0	0.0773408	0.0770223	0	0.00283382	0.439704	0	0	0	0.0156066	0.00211928	0.00782893
TCGA-CS-6186_high	0.0636455	0	0.10356	0	0	0.096226	0	0.00477699	0	0	0.00372525	0.0262677	0.199389	0	0.0547277	0.431485	0	0	0.0161976	0	0	0
TCGA-CS-6188_high	0	0.0245847	0.0277714	0.0254785	0	0.181946	0	0.0150803	0.00884179	0	0.101299	0.0374603	0.0369487	0.0706156	0	0.404333	0	0.013247	0.0480054	0	0.00047081	0.00391739
TCGA-CS-6290_high	0.00287337	0.000970911	0.00229836	0.00839215	0	0.0610428	0	0.00809664	0.0103526	0	0.0194297	0	0.268115	0	0.0058393	0.550952	0	0	0.0607075	0	0	0.000929858
TCGA-CS-6668_high	0	0.00205661	0.0339678	0.000700494	0.00510905	0.180407	0	0.00964347	0	0	0	0.0391348	0.0214366	0	0.0210938	0.431968	0.0314402	0	0.212727	0	0	0.0103147
TCGA-DB-5276_high	0.0062162	0.000358975	0.0439741	0	0	0.200619	0	0.0332536	0	0	0	0.0990301	0.119103	0	0.00515333	0.237103	0.00333188	0	0	0.230963	0.00962186	0.0112725
TCGA-DB-5277_high	0	0.0198752	0.117574	0.0370799	0	0.0760192	0	0.0147618	0	0	0.00752115	0.0528692	0.0599856	0	0.0111348	0.519701	0.00262506	0	0.0808532	0	0	0
TCGA-DB-5279_high	0.0518366	0	0.0948742	0.0640141	0	0.00419376	0	0.0345142	0	0	0	0.0418099	0.240731	0	0.00174817	0.152541	0	0	0	0.211509	0	0.102227
TCGA-DB-A4X9_high	0	0	0.259111	0.00220223	0.0429912	0	0	0.0558418	0	0	0	0.0544796	0.343537	0	0	0.101487	0	0	0	0.140351	0	0
TCGA-DB-A4XB_high	0.0837137	0	0.139608	0.01205	0	0.0391174	0	0.0728235	0	0	0	0.0507774	0.278926	0	0.0083828	0.181418	0	0	0	0.130028	0.00315569	0
TCGA-DB-A4XC_high	0.0254136	0	0.210147	0.0149655	0.00425751	0.0302394	0	0.021396	0	0	0	0.0282421	0.267382	0	0.012762	0.376729	0	0	0	0.00642198	0	0.00204433
TCGA-DB-A4XD_high	0.0493437	0	0.106058	0	0.0330552	0.0113031	0	0.00487539	0	0	0.00363936	0.014537	0.311922	0	0	0.448984	0	0	0	0.0162814	0	0
TCGA-DB-A4XE_high	0.0702254	0	0.328867	0	0.0248898	0.0246449	0	0.00488157	0	0	0.0097674	0.0116856	0.33051	0	0	0.19209	0	0	0.00243842	0	0	0
TCGA-DB-A4XF_high	0	0	0.195459	0.00913201	0.0235475	0.00587911	0	0.00436278	0	0	0.0222189	0	0.148671	0	0	0.582198	0	0	0.00853064	0	0	0
TCGA-DB-A64O_high	0	0	0.102794	0	0	0.115379	0	0.00461692	0	0	0.0302976	0.0169399	0.19169	0	0	0.462921	0	0	0.0748748	0	0	0.000487186
TCGA-DB-A64Q_high	0	0.00240644	0.364882	0	0.0402373	0	0	0.0488665	0	0	0	0.0254555	0.138057	0	0	0.322018	0	0.00345406	0	0.0546241	0	0
TCGA-DB-A64S_high	0.00678503	0	0.0264239	0	0	0.147592	0	0.0269273	0	0	0	0.0660473	0.208061	0	0.00281835	0.25124	0	0	0	0.244212	0.0117411	0.0081525
TCGA-DB-A64U_high	0.0460945	0	0.303737	0	0.0187938	0	0	0.0660862	0	0	0	0.0469082	0.335067	0	0	0.106751	0	0.00191569	0	0.0746472	0	0
TCGA-DB-A64V_high	0.0364107	0	0.047589	0.0727978	0	0.0107006	0	0.00898026	0	0	0	0.0289013	0.0883751	0	0.00959033	0.692605	0	0	0	0.00405004	0	0
TCGA-DB-A64W_high	0.037125	0	0.441693	0.0436875	0.047325	0	0	0.141052	0	0	0	0.080835	0.0524179	0	0	0.146028	0	0	0	0.00983724	0	0
TCGA-DB-A75L_high	0	0.00318242	0.0109903	0	0	0.197616	0	0.0173254	0.00297212	0	0.0111514	0	0.153556	0	0	0.550446	0	0	0.046508	0	0	0.00625263
TCGA-DB-A75P_high	0	0	0.0320059	0.144476	0	0.106247	0	0.00659691	0	0	0	0.0442751	0.0610651	0	0.0146421	0.508806	0	0	0.0818853	0	0	0
TCGA-DH-5140_high	0.0120947	0	0.0842384	0.0787253	0	0.0337012	0	0.0537667	0	0	0	0.0309623	0.0873509	0	0.0382189	0.563815	0	0	0	0.0171266	0	0
TCGA-DH-A669_high	0.0305565	0	0.0321427	0.025889	0	0.0496165	0	0.0309448	0	0	0	0.0519553	0.212671	0	0.0285291	0.44983	0	0	0	0.0878646	0	0
TCGA-DH-A66B_high	0.00799411	0	0	0.00913879	0	0.0701284	0	0.00107254	0	0	0	0.0351348	0.230031	0	0.0229917	0.529212	0	0	0	0.0914126	0.00288439	0
TCGA-DH-A66G_high	0	0	0.173299	0.015261	0.0121364	0.0108074	0	0.0235223	0	0	0	0.0276662	0.270644	0	0	0.353418	0	0	0	0.113246	0	0
TCGA-DH-A7UT_high	0.0527639	0	0.0993159	0	0.0121704	0.0191594	0	0.054887	0	0	0	0.0499451	0.325479	0	0	0.302754	0	0.00425398	0	0.0792682	3.06e-06	0
TCGA-DU-5847_high	0.023776	0	0.055401	0.0185986	0	0.190131	0	0.000828362	0	0	0	0.0144365	0.200326	0	0.0661017	0.410275	0	0	0.0201256	0	0	0
TCGA-DU-5852_high	0.000551545	0.00306352	0.00101332	0.0438246	0	0.229922	0	0.0164536	0	0	0.0191608	0.0364838	0.0640569	0	0	0.57193	0.00110458	0	0	0	0	0.0124352
TCGA-DU-5853_high	0.0149044	0	0.0831045	0.0370877	0	0.0975265	0	0.000531347	0	0	0	0.0200717	0.307017	0	0.0265468	0.348528	0	0.00828768	0	0.0563951	0	0
TCGA-DU-5854_high	0.00220093	0.00251226	0.00656758	0.0869363	0	0.186998	0	0.00694385	0	0	0.0330281	0.0329172	0.0811899	0	0.000323412	0.451095	0	0.000485363	0.0922354	0	0	0.0165667
TCGA-DU-6392_high	0.0479282	0	0.0309554	0.0226275	0	0.0182257	0	0.0349024	0	0	0	0.043342	0.113625	0	0.00419043	0.603064	0	0	0	0.0788229	0	0.00231651
TCGA-DU-6396_high	0.011747	0	0.0123829	0.0306143	0	0.113715	0	0	0.0122931	0	0.0497019	0.0238146	0.200461	0	0.00239989	0.50878	0	0.00837428	0.0220044	0	0	0.00371159
TCGA-DU-6399_high	0.0348912	0	0.0875773	0.0133444	0.0255853	0	0	0.00168838	0	0	0.00138873	0.01363	0.228527	0	0.0209912	0.54391	0	0	0	0.0279914	0	0.000475805
TCGA-DU-6402_high	0	0	0.0353593	0.0840549	0	0.1172	0	0	0	0	0.0417882	0	0.116463	0.0472011	0.0225425	0.524145	0	0	0.0112453	0	0	0
TCGA-DU-6403_high	0.047565	0	0.0527817	0	0	0.082149	0	0.0433381	0	0	0	0.0506466	0.237555	0	0.0785331	0.388277	0	0	0	0.0190422	0.000111812	0
TCGA-DU-6405_high	0.00454792	0	0.160008	0	0	0.0665176	0	0.0316978	0	0	0	0.0643573	0.223908	0	0.00866292	0.371426	0	0	0	0.068741	0.000133279	0
TCGA-DU-6406_high	0.00235032	0.00430254	0.00348538	0.0247118	0	0.115716	0	0.0321904	0.0477031	0	0.0286629	0.0441866	0.0119365	0.271767	0.0332604	0.340078	0	0	0.0396495	0	0	0
TCGA-DU-6407_high	0.00228365	0.000366609	0.00302328	0.0120676	0	0.125769	0	0.0160715	0.0138748	0	0	0.0728899	0.00423324	0.174896	0	0.490286	0	0	0	0.0791437	0.00509461	0
TCGA-DU-7006_high	0.00188084	0.00357707	0.00331277	0.0553916	0	0.0773914	0	0.00536772	0.0125008	0	0.0209265	0.00762032	0.212441	0	0.00845444	0.47819	0.00453567	0	0.0931263	0	0	0.0152835
TCGA-DU-7007_high	0.0173343	0	0.0480963	0.0707879	0	0.0567634	0	0.00645397	0	0	0	0.0252168	0.195471	0	0.0159399	0.518042	0	0	0	0.0415001	0	0.00439374
TCGA-DU-7008_high	0	0.0103812	0.297362	0	0	0.190334	0	0.00798373	0.0187051	0	0.00468196	0.0651447	0.049129	0	0.0088207	0.274061	0	0	0	0.0510413	0	0.0223549
TCGA-DU-7010_high	0.0453269	0	0.0841989	0.0176071	0	0.125006	0	0	0.00570251	0	0.0332885	0.0329994	0.148376	0	0.0199429	0.45658	0	0	0.0271658	0	0	0.00380533
TCGA-DU-7011_high	0.0254569	0	0.0576667	0.00472191	0	0.0494448	0	0	0	0	0.0013954	0.0191706	0.345884	0	0.0268191	0.437808	0	0	0	0.0316321	0	0
TCGA-DU-7012_high	0.00241735	0.00705846	0.00451726	0.0725468	0	0.110425	0	0.023448	0.00853506	0	0	0.0265977	0.135858	0	0.0770244	0.501526	0.00716221	0	0.0199737	0	0	0.00290977
TCGA-DU-7013_high	0.000846014	0	0	0.0735341	0	0.261838	0	0.0239005	0.00151348	0	0	0.0286954	0.0466822	0	0.0228286	0.467885	0.0018242	0	0.0640243	0	0	0.0064283
TCGA-DU-7015_high	0.00301164	0.000489213	0.0606322	0.020066	0	0.116945	0	0	0.0105959	0	0.0663648	0	0.132676	0	0.023376	0.4631	0	0	0.0889532	0	0	0.0137908
TCGA-DU-7019_high	0.00152669	0	0.0635894	0	0	0.219199	0	0.037412	0	0	0	0.103508	0.090492	0	0	0.35821	0.00370301	0	0	0.106796	0.000976104	0.0145876
TCGA-DU-7290_high	0	0.0101504	0.0426934	0.0388559	0	0.120654	0	0.0351796	0	0	0.0105374	0.0559594	0.170351	0	0.00226118	0.33579	0	0	0	0.159698	0.00751644	0.010353
TCGA-DU-7292_high	0	0	0.312365	0.000187152	0	0.155001	0	0.0003912	0	0	0.0419303	0.0241295	0.0347523	0	0.0210639	0.324137	0	0	0.0733393	0	0	0.0127038
TCGA-DU-7298_high	0.0723529	0	0.154446	0.000654298	0.00273682	0.0259019	0	0.0182615	0	0	0	0.010654	0.224492	0	0.00330231	0.424861	0	0	0	0.0617484	0	0.000588507
TCGA-DU-7299_high	0	0.00469787	0.0626156	0.0383941	0	0.241158	0	0.0354573	0.0233693	0	0.0740564	0.0428215	0.0816245	0	0.000296753	0.279175	0	0	0.101019	0	0	0.0153156
TCGA-DU-7301_high	0.0385335	0	0.0884065	0.00840337	0	0.0231436	0	0.00309232	0	0	0	0.0181527	0.113468	0	0.0064385	0.638358	0	0	0	0.0616927	0.000310923	0
TCGA-DU-7304_high	0.0135499	0	0	0.0280145	0	0.077817	0	0.0635219	0.0103126	0	0.0458684	0.0298567	0.0516658	0.0687403	0.0164287	0.269051	0.0184936	0	0.30668	0	0	0
TCGA-DU-7306_high	0.000418076	0.00183579	0.0521374	0	0	0.134923	0	0.0118588	0.0053828	0	0.0298708	0	0.0820123	0	0.0095399	0.526083	0	0	0.126249	0	0	0.0196892
TCGA-DU-8158_high	0.0273532	0	0.0741321	0.0663899	0	0.0867759	0	0.013853	0	0	0	0.0057289	0.141247	0	0.0126453	0.571875	0	0	0	0	0	0
TCGA-DU-8161_high	0.0122216	0	0.0319318	0.0259248	0	0.124875	0	0.0237233	0	0	0.00343848	0.0158535	0.15158	0	0.0872803	0.515206	0	0	0.00657679	0	0	0.00138864
TCGA-DU-8162_high	0.0541118	0	0.248136	0	0	0.0828121	0	0.0492932	0	0	0	0.0802558	0.244685	0	0	0.109429	0	0.00179241	0	0.128881	0.000602676	0
TCGA-DU-8163_high	0.0302599	0	0.0947364	0.000112329	0	0.0984821	0	0.0035553	0	0	0	0.0177162	0.426699	0	0.004587	0.270075	0	0	0	0.0537769	0	0
TCGA-DU-8165_high	0.00136663	0	0.0662648	0.0844138	0	0.104194	0	0.0341444	0.010264	0	0	0.0256421	0.105249	0	0.0307111	0.44137	0	0	0	0.0877629	0	0.00861694
TCGA-DU-8166_high	0.00266502	0	0.050958	0	0	0.229561	0	0.0155728	0.00653509	0	0	0.0851075	0.117121	0	0.000770012	0.0683255	0	0.000497162	0	0.382887	0.0142456	0.0257541
TCGA-DU-8167_high	0.00385633	0.00186708	0.00840958	0	0	0.167991	0	0.0230769	0	0	0	0.0990117	0.119469	0	0.00482355	0.324904	0	0	0	0.242059	0	0.00453178
TCGA-DU-A5TP_high	0.0421955	0	0.00973268	0.0166177	0	0.00793962	0	0.0232001	0	0	0	0.0461213	0.212118	0	0.00530304	0.51532	0	0	0	0.121452	0	0
TCGA-DU-A5TR_high	0.0384815	0	0.00384992	0.0927934	0	0.017602	0	0.0153074	0	0	0	0.0851378	0.193892	0	0.00524211	0.502997	0	0	0	0.0442615	0.000435459	0
TCGA-DU-A5TT_high	0.0531325	0	0.29238	0	0	0.0220845	0	0.0508025	0	0	0	0.0421451	0.0947182	0	0.00177364	0.357248	0	0.000700941	0	0.0850148	0	0
TCGA-DU-A5TU_high	0.0235721	0	0.00786343	0.00952446	0	0.0509576	0	0.00500765	0	0	0.0025555	0.0396045	0.276098	0	0.0018703	0.504861	0	0	0	0.0761495	0.00032842	0.00160718
TCGA-DU-A5TW_high	0.0777622	0	0.148468	0	0.017646	0.0276056	0	0.0231798	0	0	0	0.0235201	0.174634	0	0	0.475232	0	0	0	0.0224497	0	0.00950317
TCGA-DU-A5TY_high	0	0.0189848	0.0175171	0.0330383	0	0.0865837	0	0.0340483	0	0	0	0.0900389	0.0425709	0.124867	0.0155033	0.486301	0.000997653	0	0	0.0447931	0	0.00475606
TCGA-DU-A76K_high	0.0520173	0	0.512708	0	0.0248436	0	0	0.0725764	0	0	0	0.0663448	0.0299093	0	0.00781811	0.0931877	0	0	0	0.140595	0	0
TCGA-DU-A76L_high	0.048257	0	0.0225726	0.0101567	0	0.0216477	0	0.016379	0	0	0	0.0200139	0.0422051	0.379691	0.0358408	0.336426	0	0	0	0.0583108	0	0.00849938
TCGA-DU-A7TB_high	0	0.0154936	0.0420402	0.0839114	0	0.285383	0	0.00726693	0.0152231	0	0.00247365	0.124193	0.0779772	0.0256143	0.0101124	0.135211	0.00607848	0	0.142466	0	0	0.0265552
TCGA-DU-A7TD_high	0.0544634	0	0	0.0130731	0	0.052602	0	0.0598706	0	0	0	0.0529481	0.158759	0	0.0443855	0.434816	0	0	0	0.129082	0	0
TCGA-DU-A7TI_high	0.00478171	0.00192184	0.0706031	0	0	0.213928	0	0.033953	0	0	0	0.108314	0.0925879	0	0.00206942	0.0626894	0.00170139	0.00672714	0	0.367771	0.022086	0.0108661
TCGA-E1-5302_high	0	0.00322893	0.0362161	0	0	0.162313	0	0.0101756	0	0	0.013887	7.12e-05	0.167674	0	0	0.570941	0	0.0167453	0.0142221	0	0	0.00452633
TCGA-E1-5303_high	0.00604508	0.00185125	0.0264991	0	0	0.236342	0	0.0232875	0	0	0.0142811	0.110658	0.277276	0	0	0.232125	0	0.00841534	0	0.0544395	0.00637332	0.00240636
TCGA-E1-5305_high	0.0320062	0	0.231065	0	0.00807797	0.0321492	0	0	0	0	0	0.0213145	0.328747	0	0.00980238	0.32153	0	0	0	0.0107813	0	0.00452667
TCGA-E1-5319_high	0.0564827	0	0.23409	0.040123	0	0	0	0.00568741	0	0	0	0.0193775	0	0.0533726	0.0182776	0.571388	0	0	0	0	0	0.00120175
TCGA-E1-5322_high	0.0705442	0	0.0767639	0	0.0034851	0.0259597	0	0.00389941	0	0	0	0.0236784	0.31289	0	0	0.444407	0	0	0	0.0383719	0	0
TCGA-E1-A7YD_high	0.0121125	0	0.185554	0	0	0.104724	0	0.0912001	0	0	0	0.0863533	0.108569	0	0.041421	0.313329	0	0.00208472	0	0.0463793	0.00737138	0.000902118
TCGA-E1-A7YE_high	0	0	0.02541	0.00563724	0	0.0743593	0	0.0299859	0	0	0	0.0437954	0.168387	0	0	0.485032	0	0.00450821	0	0.146772	0.0161134	0
TCGA-E1-A7YH_high	0	0.00481203	0.0502599	0.0274728	0	0.111853	0	0.0373381	0.00588871	0	0.0815426	0.00836751	0.0397584	0	0.00361276	0.499726	0	0	0.126965	0	0.00210341	0.000299138
TCGA-E1-A7YI_high	0.0371034	0	0.0708374	0.0326482	0	0.106761	0	0.105626	0	0	0.0634544	0.0256695	0.0435542	0	0	0.481893	0	0.000164912	0.0275522	0	0	0.00473653
TCGA-E1-A7YJ_high	0.000663507	0.00210115	0.017366	0.060115	0	0.108196	0	0.0146631	0.00456495	0	0.052307	0.00549862	0.0707583	0	0.022141	0.579824	0	0	0.0589305	0	0	0.0028714
TCGA-E1-A7YK_high	0.0363331	0	0.00981986	0.0528166	0	0.116824	0	0.0113337	0.00757405	0	0.0542291	0.018364	0.183708	0	0.00108624	0.452901	0	0.00331216	0.0516981	0	0	0
TCGA-E1-A7YL_high	0	0.0236672	0.0179952	0.112136	0	0.046422	0	0.0852024	0.0130677	0	0.0872417	0	0.254617	0	0	0.277038	0	0	0.0718656	0	0	0.0107472
TCGA-E1-A7YM_high	0.0708394	0	0.200266	0	0.0152001	0.0436075	0	0.0272505	0	0	0.0188092	0.0217827	0.127464	0	0.00899699	0.450073	0	0	0.0157114	0	0	0
TCGA-E1-A7YN_high	0.00655739	0	0.0153244	0.0747084	0	0.0689921	0.00577027	0	0	0	0.0118089	0.00664707	0.161514	0	0.0199451	0.52741	0	0	0.0856235	0	0	0.0156992
TCGA-E1-A7YQ_high	0.00179369	0.00284008	0.0141964	0.0106166	0	0.161052	0	0.00797279	0.00781285	0	0.0886721	0.0192236	0.145985	0	0.0404205	0.488418	0	0	0	0	0	0.0109969
TCGA-E1-A7YV_high	0	0	0.34055	0.0235262	0.011085	0.0156073	0	0.0607015	0	0	0.0106013	0.0447713	0.0765113	0	0.0405747	0.195194	0	0	0	0.0929447	0	0.0879327
TCGA-E1-A7Z2_high	0	0.0300363	0.110553	0	0	0.179666	0	0.0953584	0.03074	0	0.082198	0.0685714	0.0419153	0.0684022	0.00527219	0.0722364	0	0	0.195278	0	0.00668964	0.0130831
TCGA-FG-5963_high	0.0769733	0	0.0108568	0.110749	0	0	0	0.0675727	0	0	0	0.0560907	0.00970369	0.180437	0.027768	0.405491	0	0	0	0.0348908	0	0.019468
TCGA-FG-5965_high	0.0776697	0	0.141706	0.0248519	0	0.0247538	0	0.0462982	0	0	0	0.0378226	0.255325	0	0.0277715	0.158956	0	0	0	0.101644	0	0.103203
TCGA-FG-6688_high	0.00164312	0.00517587	0.071854	0	0	0.13815	0	0.00909762	0	0	0.0672455	0.0112671	0.144292	0	0.003774	0.538333	0.000383122	0	0	0.00331127	0.000815333	0.00465929
TCGA-FG-6690_high	0	0.00281271	0.00918343	0.0117375	0	0.0623243	0	0.00216543	0	0	0	0.0317061	0.304336	0	0.00771518	0.542146	0	0	0	0.0258726	0	0
TCGA-FG-6691_high	0.00644195	0.000111798	0.0207865	0	0	0.0985543	0	0.0141279	0	0	0	0.0717435	0.188568	0	0.000635379	0.5244	0	0	0	0.068396	0	0.00623421
TCGA-FG-6692_high	0.00813246	0	0.00945283	0.129925	0	0.0468134	0	0	0.00617278	0	0	0.077715	0.0496777	0	0.0700514	0.418064	0.00272963	0	0.168167	0	0.00280528	0.0102942
TCGA-FG-7634_high	0.0509641	0	0.0864113	0	0	0.0504718	0	0.0134348	0	0	0.0152852	0.0202763	0.189037	0	0.0115477	0.505751	0	0	0	0.0434156	0.0134053	0
TCGA-FG-7641_high	0	0.017167	0.624208	0.0081364	0	0.0559347	0	0.0627367	0	0	0.0107501	0.0454455	0.0476572	0	0	0.125717	0	0	0	0.00132429	0	0.000923814
TCGA-FG-7643_high	0.0712247	0	0.230923	0.034033	0	0.115687	0	0.0141312	0	0	0.00444766	0.025311	0.130629	0	0.00858728	0.321772	0	0	0	0.0225313	0.000380973	0.020342
TCGA-FG-8182_high	0.00377083	0.00187435	0.0219563	0	0	0.0889194	0	0.0344219	0	0	0	0.0509	0.210292	0	0.00362087	0.207071	0	0	0	0.363717	0.0134569	0
TCGA-FG-8186_high	0.00147579	0.00241353	0.0214463	0	0	0.15614	0	0.0469372	0	0	0	0.0997322	0.0903786	0	0.00792518	0.373057	0	0	0	0.176201	0.00584427	0.0184492
TCGA-FG-8187_high	0.0402142	0	0.205852	0.00283725	0	0.029645	0	0.0624474	0	0	0	0.051488	0.245382	0	0.0305235	0.122785	0	0	0	0.207552	0.00127402	0
TCGA-FG-8188_high	0.0532893	0	0.176207	0	0	0.0221763	0	0.0195998	0	0	0	0.0165285	0.321732	0	0.00775819	0.345594	0	0	0	0.0371152	0	0
TCGA-FG-8191_high	0.00451948	0	0.0506089	0	0	0.200197	0	0.0274224	0	0	0	0.0865161	0.129313	0	0	0.15046	0.00049288	0.00357086	0	0.321243	0.0158337	0.00982186
TCGA-FG-A4MU_high	0.0011097	0.00933398	0	0.0155947	0	0.249661	0	0.012223	0.0068616	0	0.0870005	0.0125301	0.0636164	0.0146599	0.00712726	0.496254	0	0.00689273	0.00949541	0	0	0.00763999
TCGA-FG-A4MW_high	0.0581021	0	0.155304	0.0180366	0	0.0307146	0	0.0314279	0	0	0.0111465	0.0236609	0.0598121	0	0.0543703	0.537404	0	0	0.0123989	0	0	0.00762216
TCGA-FG-A4MX_high	0.0756181	0	0.0414214	0.00723565	0	0.0863019	0	0.0395917	0	0	0.00560804	0.0860415	0.136294	0	0.0225988	0.343579	0	0	0	0.14875	0.00322945	0.00373157
TCGA-FG-A4MY_high	0	0	0.0589519	0.0260728	0	0.0274472	0	0.0677592	0	0	0.026502	0.0583751	0.013908	0.0309668	0.0333937	0.579991	0	0	0	0.0760742	0	0.000557872
TCGA-FG-A60K_high	0.0542022	0	0.454419	0	0.03261	0	0	0.0392249	0	0	0.0157802	0.0200448	0.165702	0	0.00161205	0.210113	0	0	0.00320039	0	0	0.00309166
TCGA-FG-A60L_high	0.0315533	0	0.0298539	0.00818453	0	0.0446032	0	0.0211533	0	0	0.00157549	0.0417362	0.337227	0	0	0.428873	0	0.00189828	0	0.0533415	0	0
TCGA-FG-A6J3_high	0	0	0	0.0895902	0	0.0477231	0	0.0212353	0.00443818	0	0	0.0790075	0.121776	0	0.0278654	0.493374	0	0	0	0.110796	0.00419361	0
TCGA-FG-A70Y_high	0.00393117	0.00334356	0.00402502	0.0242252	0	0.134455	0	0.0238669	0.0046362	0	0	0.0207093	0.13208	0	0.00112937	0.5876	0	0	0.0578611	0	0	0.00213753
TCGA-FG-A70Z_high	0.0329061	0	0.146156	0.000663495	0	0.0659221	0	0.01536	0	0	0	0.0439373	0.103311	0	0.0362382	0.508767	0	0	0	0.0467378	0	0
TCGA-FG-A711_high	0.0578257	0	0.144841	0	0.0131473	0.0367513	0	0.0564885	0	0	0.0359849	0.0202138	0.410946	0	0	0.209318	0	0.0144834	0	0	0	0
TCGA-FG-A87N_high	0	0.00266975	0.0109079	0.217676	0	0.105782	0	0.0346177	0.0129618	0	0.0636483	0.00358336	0.0681108	0	0.0078909	0.319281	0	0	0.133761	0	0.00366179	0.0154466
TCGA-FG-A87Q_high	0.00164227	0.00297528	0.00475989	0.0513868	0	0.155166	0	0.0222887	0.0052151	0	0.106675	0.00701487	0.0872758	0	0.056018	0.470047	0.00262418	0	0	0.0181213	0	0.00878932
TCGA-FN-7833_high	0.00799771	0	0.0278502	0	0	0.130789	0	0.0214265	0	0	0	0.0500533	0.253251	0	0.0149503	0.282928	0	0	0	0.19811	0.0126438	0
TCGA-HT-7469_high	0	0.0057022	0.0446689	0.0384837	0	0.218356	0	0.0840292	0.0146232	0	0.0776391	0.0252362	0.128564	0	0.00382932	0.318088	0	0	0	0.0174135	0.00196924	0.0213979
TCGA-HT-7470_high	0.0266732	0	0.367306	0	0.0542479	0	0	0.00031026	0	0	0	0.0361452	0.19538	0	0.0144006	0.255116	0	0	0	0.0504215	0	0
TCGA-HT-7473_high	0.00559926	0.0068481	0.0444719	0	0.00586714	0.0976868	0.00369378	0	0	0	0.046399	0	0.160521	0	0.00187013	0.581931	0	0.00110433	0.0395346	0	0	0.00447346
TCGA-HT-7474_high	0	0.00461408	0.391927	0	0	0.104318	0	0.0408885	0	0	0	0.0438957	0.134367	0	0.0115851	0.20669	0	0	0.0617149	0	0	0
TCGA-HT-7475_high	0.0735514	0	0.340343	0.0511575	0.00778297	0	0	0.0377716	0	0	0	0.0375554	0.174274	0	0	0.139703	0	0	0	0.00620482	0	0.131656
TCGA-HT-7477_high	0.0786365	0	0.0591006	0.000525399	0	0.0924393	0	0.0853754	0	0	0	0.068897	0.197685	0	0.0586501	0.30304	0	0	0	0.0527599	0.00288992	0
TCGA-HT-7478_high	0.00556759	0	0.0353899	0.0280563	0	0.0933175	0	0.0148166	0	0	0.000117344	0.0482019	0.219992	0	0.00406957	0.413196	0	0	0	0.102882	0.00192922	0.0324636
TCGA-HT-7479_high	0.00698342	0	0.037062	0	0	0.179118	0	0.0224648	0	0	0.0067571	0.0795915	0.151321	0	0.00460064	0.31392	0	0	0	0.185814	0.00433938	0.00802893
TCGA-HT-7481_high	0.0967777	0	0.296729	0.0287563	0	0.000689941	0	0.108266	0	0	0.00178619	0.0385355	0.136481	0	0.0411099	0.214919	0	0	0	0.0359491	0	0
TCGA-HT-7482_high	0.00798452	0	0.0493408	0	0	0.110121	0	0.0263423	0	0	0	0.0843705	0.252944	0	0.00109928	0.287604	0.000625085	0.00177972	0	0.162605	0.0110852	0.00409726
TCGA-HT-7483_high	0.0230913	0	0.260276	0.0117206	0	0.0379288	0	0.00227551	0	0	0	0.0298965	0.32937	0	0.0278035	0.210924	0	0	0	0.0667139	0	0
TCGA-HT-7485_high	0	0.00404509	0.0750034	0	0	0.0796227	0	0.00973236	0	0	0.00849238	0.0335825	0.16143	0	0.00641833	0.502033	0	0	0.115338	0	0.00213721	0.00216502
TCGA-HT-7601_high	0.00517278	0	0.0219913	0.0283527	0	0.0460537	0	0	0	0	0.000106452	0.0182487	0.290176	0	0.0209549	0.55101	0	0	0.0160435	0	0.00188937	0
TCGA-HT-7602_high	0.000690172	0.00384026	0.123317	0	0.0333616	0.0592399	0	0.0165214	0	0	0.0238043	0.059409	0.289427	0	0.00849451	0.284932	0	0	0	0.0851267	0.00792406	0.00391215
TCGA-HT-7604_high	0	0	0.143634	0	0.0176489	0.0592727	0	0.00420666	0	0	0	0.044539	0.299077	0	0	0.344919	0	0	0	0.0866714	0	3.15e-05
TCGA-HT-7606_high	0.00403896	0.00363662	0.00199154	0	0	0.307621	0	0.0101522	0.00256598	0	0.0614701	0	0.056033	0	0.0253412	0.393283	0	0	0.120549	0	0	0.0133168
TCGA-HT-7608_high	0.0215533	0	0.098025	0	0.00289635	0.0292607	0	0.0300397	0	0	0	0.0429277	0.394106	0	0.00310174	0.280928	0	0.00334636	0	0.0745933	0.0192218	0
TCGA-HT-7609_high	0.00429984	0.00383393	0.0397847	0	0	0.174781	0	0.0210061	0	0	0	0.101034	0.0987381	0	0	0.202556	0.00554456	0	0	0.324031	0.0152156	0.00917561
TCGA-HT-7610_high	0.0706228	0	0.369533	0.00474668	0.0266985	0	0	0.0226938	0	0	0	0.0292345	0.239708	0	0	0.104469	0	0	0	0.131825	0.00046808	0
TCGA-HT-7620_high	0.105821	0	0.183444	0	0.0130667	0.0107785	0	0.0146401	0	0	0.0140045	0.0165705	0.377578	0	0	0.222882	0	0.00605967	0	0.0351542	0	0
TCGA-HT-7684_high	0.0148399	0	0.087367	0	0	0.0668233	0	0.0344366	0.0035632	0	0	0.0544776	0.368196	0	0	0.163082	0	0.012063	0	0.189565	0.00558577	0
TCGA-HT-7686_high	0.00352472	0.00177744	0.0119702	0.0351075	0	0.0758491	0	0	0.0135355	0	0.0603896	0	0.247689	0	0.000689733	0.439566	0	0.00656391	0.0758368	0	0	0.0275
TCGA-HT-7689_high	0.0396037	0	0.172605	0	0	0.0655351	0	0.0212028	0	0	0.0226461	0.00813966	0.257403	0	0.0281401	0.362277	0	0.00359588	0.0188517	0	0	0
TCGA-HT-7693_high	0.0301044	0	0.0842214	0.00413979	0.0139177	0.0177009	0	0.00318446	0	0	0	0.0133882	0.193113	0	0.000715882	0.550236	0	0	0	0.079169	0	0.0101084
TCGA-HT-7854_high	0.00401054	0.0020211	0.060265	0	0	0.152945	0	0.0425699	0	0	0	0.0617154	0.150114	0	0.00383116	0.212828	0	0	0	0.285256	0.0139766	0.010468
TCGA-HT-7873_high	0.090288	0	0.178093	0	0.0414347	0	0	0.0408067	0	0	0.0110756	0.00701641	0.334147	0	0	0.149991	0	0	0.0102141	0	0	0.136933
TCGA-HT-7882_high	0.00851573	0	0.0102094	0.0448933	0	0.0935631	0	0.040816	0	0	0	0.0811816	0.0532316	0	0.00409773	0.456939	0	0	0	0.179573	0.00221451	0.0247651
TCGA-HT-7884_high	0	0	0.220699	0.0315444	0.0522225	0.0386579	0	0.0188803	0.00286263	0	0.0976961	0	0.204102	0	0.0108169	0.27813	0	0	0.0338174	0	0	0.0105702
TCGA-HT-7902_high	0.0497568	0	0.183035	0.0903374	0	0.00771286	0	0.0567032	0	0	0.0470984	0.0314206	0.230636	0	0.040562	0.220818	0	0	0.0153323	0	0	0.0265873
TCGA-HT-8011_high	0.000102785	0.00667408	0.00540006	0.0411719	0	0.184755	0	0.0251772	0.0265973	0	0.0595609	0.00457347	0.0390385	0.0313347	0	0.541417	0	0	0.0341973	0	0	0
TCGA-HT-8013_high	0.0239335	0	0.0326329	0	0.020995	0.0257217	0	0	0	0	0.0129637	0.00537741	0.380395	0	0.0054369	0.468948	0	0	0.0235962	0	0	0
TCGA-HT-8018_high	0.0267383	0	0.073347	0.0319561	0	0.0587725	0	0.00851699	0	0	0	0.0346302	0.232229	0	0.0278814	0.397587	0	0	0	0.105028	0.00210618	0.00120744
TCGA-HT-8104_high	0.0357138	0	0.164363	0	0	0.109437	0	0.0414381	0	0	0	0.0489119	0.11857	0	0.0548733	0.383316	0	0	0	0.0433761	0	0
TCGA-HT-8109_high	0.0914123	0	0.231655	0	0	0.0522191	0	0.00671539	0	0	0	0.0208447	0.286049	0	0	0.251101	0	0	0	0.0600035	0	0
TCGA-HT-8110_high	0.00349028	0	0.0106129	0	0	0.133849	0	0.0127361	0.00179045	0	0.0363252	0.016701	0.211313	0	0.02374	0.498787	0.000206161	0	0.0307997	0	0	0.0196491
TCGA-HT-8114_high	0	0	0.0978289	0.030961	0	0.0295275	0	0.00764152	0	0	0	0.0402647	0.236772	0	0.0238451	0.460551	0	0	0	0.0726082	0	0
TCGA-HT-8558_high	0	0	0.247517	0	0	0.268126	0	0.0538126	0	0	0.000709321	0.123543	0.123384	0	0	0.105999	0	0	0	0.0532045	0.0099627	0.0137426
TCGA-HT-8563_high	0.0391939	0	0	0.0475828	0	0.0793608	0	0	0.0213123	0	0.0143049	0.0248642	0.130237	0	0.0585989	0.505185	0.00339505	0	0.0572379	0	0	0.0187275
TCGA-HT-8564_high	0.132721	0	0.0716501	0.0639922	0	0.0434403	0	0.00173512	0	0	0.00907683	0.0323515	0.25027	0	0.0614573	0.293958	0	0.00076617	0.0385815	0	0	0
TCGA-HT-A5RA_high	0.00394397	0	0.0590675	0.0434008	0	0.187663	0	0.00724388	0.0116121	0	0.0169315	0.04257	0.0406671	0.0694922	0.175074	0.267179	0	0	0.0710439	0	0	0.00411076
TCGA-HT-A5RC_high	0.00185513	0.01155	0.0139052	0.0566571	0	0.177031	0	0.0223077	0.0211679	0	0.127458	0	0.0541838	0	0	0.444965	0	0.0116152	0.0351569	0	0	0.0221475
TCGA-HT-A617_high	0	0.00880202	0.0503469	0.0332976	0	0.051167	0	0.0036865	0	0.0372039	0	0	0	0	0.0306399	0.763295	0	0	0.0215612	0	0	0
TCGA-HT-A618_high	0.00596283	0.00600738	0.0165347	0.00100123	0	0.134792	0	0.0139356	0	0	0.037141	0.0514916	0.221002	0	0.00418649	0.404957	0	0	0	0.0890353	0.00490357	0.00904985
TCGA-HT-A61B_high	0.00722887	0	0	0.0180295	0	0.111789	0	0.0133194	0.0133568	0	0.065819	0.0186196	0.185786	0	0.000554081	0.547149	0	0.00618012	0.00458974	0	0	0.00757878
TCGA-HT-A61C_high	0.0201547	0	0.00715267	0.0416718	0	0	0	0.0734418	0	0	0	0.03582	0	0.280024	0.0638509	0.360434	0	0	0	0.11745	0	0
TCGA-HT-A74L_high	0.043002	0	0.0850926	0.0030144	0.0488982	0	0	0.0522484	0	0	0.00197058	0.0300125	0.226868	0	0	0.428174	0	0	0	0.0807193	0	0
TCGA-HW-7486_high	0.0620845	0	0.141495	0.000650635	0	0.0455845	0	0.0446166	0	0	0	0.0500772	0.394083	0	0.0325141	0.211183	0	0	0	0.0177105	0	0
TCGA-HW-7490_high	0.00217769	0	0.207994	0.00956388	0.0124663	0.0264841	0	0.00627989	0	0	0	0.0487061	0.222766	0	0.0447027	0.317487	0	0	0	0.101372	0	0
TCGA-HW-7493_high	0.00452642	0.00148492	0.0474885	0	0	0.220286	0	0.0151138	0.00670023	0	0	0.12978	0.168109	0	0.0118712	0.0931698	0.000529666	0	0	0.277567	0.0138714	0.00950268
TCGA-HW-8319_high	0.0333178	0	0.36484	0.0176928	0	0.0116504	0	0.0594464	0	0	0	0.0610669	0.201604	0	0	0.150442	0	0.00168489	0	0.0982545	0	0
TCGA-HW-8321_high	0.00801612	0	0.081261	0	0	0.190525	0	0.0208563	0.00446407	0	0.0191634	0.0951695	0.0660011	0	0.00273368	0.144737	0.000608473	0	0	0.327513	0.0110267	0.0279243
TCGA-HW-8322_high	0	0.034717	0.0705392	0.0487922	0	0.0646371	0	0.0159757	0	0	0.0138377	0.00851119	0.0563208	0	0.0139946	0.54253	0.00465524	0	0.103725	0	0	0.0217637
TCGA-HW-A5KK_high	0.0247086	0	0.0391285	0.0167024	0	0.0595046	0	0.0448289	0	0	0	0.0201157	0.265065	0	0.00344946	0.404197	0	0	0	0.122204	9.52e-05	0
TCGA-HW-A5KM_high	0.00659974	0	0.0143783	0.0202341	0	0.0702872	0	0.00265519	0.0159556	0	0.05735	0.00488428	0.283656	0	0.0124185	0.436436	0	0.00813788	0.0646872	0	0	0.00232016
TCGA-IK-7675_high	0.0509112	0	0.154499	0.00772801	0.00717827	0.0227616	0	0.0258253	0	0	0	0.033998	0.098015	0	0	0.499271	0	0	0	0.0996875	0.00012461	0
TCGA-KT-A7W1_high	0.069876	0	0.173906	0.0814896	0	0.0734336	0	0.100776	0	0	0	0.0667059	0.0787442	0	0.0368599	0.229339	0	0.0342366	0	0.0546332	0	0
TCGA-P5-A5EX_high	0.00412728	0.00182105	0.0529045	0.0976649	0	0.0594609	0	0.00841635	0.02923	0	0	0.0255354	0.0921141	0	0.0207835	0.447661	0	0	0.144028	0	0	0.0162529
TCGA-P5-A5F1_high	0.000359677	0.00349151	0.0149388	0.0520469	0	0.0706395	0	0.00579084	0.00416278	0	0.00998155	0.029092	0.0509771	0	0.0180245	0.581845	0	0	0.158391	0	0	0.000259464
TCGA-P5-A731_high	0.0227287	0	0.0568995	0	0	0.0955703	0	0.00482144	0.00342478	0	0.0499649	0.0171606	0.0380932	0.260228	0.00282223	0.369548	0	0	0	0.0703434	0	0.00839469
TCGA-QH-A65V_high	0	0	0.173218	0	0.0252848	0.102021	0	0.0321311	0	0	0.00737684	0.100006	0.326279	0	0.00951881	0.146268	0	0	0	0.0727582	0.0019792	0.00315906
TCGA-QH-A6CS_high	0.0618925	0	0.0768752	0	0	0.066567	0	0.0212665	0	0	0	0.0422284	0.341542	0	0.0430854	0.320254	0	0	0	0.0262898	0	0
TCGA-QH-A6CU_high	0.0289337	0	0.043989	0	0.0129184	0.0243232	0	0.000721209	0	0	0	0.0158613	0.338458	0	0.0191354	0.416012	0	0	0	0.0996478	0	0
TCGA-QH-A6CV_high	0.000159751	0.00359041	0.00227413	0.0258472	0	0.119915	0	0.00808701	0.0140579	0	0.0415044	0.0220704	0.0416048	0	0.00185569	0.629464	0.000471022	0.00347615	0.0732798	0	0	0.0123415
TCGA-QH-A6CX_high	0.0889601	0	0.0950506	0.0133833	0	0.0337473	0	0.0110996	0	0	0	0.0478457	0.15365	0	0.00186436	0.533626	0	0	0	0.0185229	0	0.00224932
TCGA-QH-A6CY_high	0.0668486	0	0.46334	0.0251682	0	0	0	0.0855189	0	0	0	0.0469567	0.147651	0	0.00555931	0.0640924	0	0.00114292	0	0.0937223	0	0
TCGA-QH-A6X3_high	0.0039878	0	0.131083	0	0	0.122584	0	0.0189426	0	0	0	0.0691041	0.0307495	0	0.00146279	0.278447	0.00194132	0	0	0.326915	0.0121676	0.00261459
TCGA-QH-A6XA_high	0.00342272	0.00273027	0.0328637	0.0151308	0	0.191189	0	0.0184585	0.0110015	0	0	0.0972888	0.14351	0	0	0.122796	0	0	0	0.335736	0.0197243	0.0061495
TCGA-QH-A6XC_high	0.0252915	0	0.084538	0	0	0.156592	0	0.0349751	0	0	0.0876875	0.0483694	0.192098	0	0.0602284	0.284698	0	0	0.0249461	0	0	0.000576668
TCGA-RY-A83X_high	0.0342068	0	0.281143	0.0249912	0.0535815	0	0	0.0134975	0	0	0	0.0232423	0.13957	0	0.000142823	0.414004	0	0	0	0.015621	0	0
TCGA-RY-A83Z_high	0.00401423	0	0	0.0147617	0	0.0938535	0	0.0117184	0.00744582	0	0.016379	0.0442578	0.241391	0	0	0.521555	0	0	0	0.0415937	0	0.00302983
TCGA-RY-A845_high	0.039789	0	0.117957	0	0.0194584	0.0277424	0	0.00857633	0	0	0	0.0282979	0.392902	0	0	0.286837	0	0.00336156	0	0.0750788	0	0
TCGA-S9-A6TV_high	0.0033718	0.00379035	0.0122394	0.0254889	0	0.184048	0	0.00859549	0.0158888	0	0.115413	0.040879	0.0974992	0	0.0141416	0.419529	0	0.0105153	0.038834	0	0	0.00976578
TCGA-S9-A6U0_high	0.0146338	0	0.0431918	0.0631082	0	0.13214	0	0.0230578	0.00317782	0	0.00909739	0.0113262	0.085287	0	0.0499113	0.536666	0	0	0.0263051	0	0	0.00209727
TCGA-S9-A6U6_high	0.0422861	0	0.263278	0.00929587	0.00290276	0.0142901	0	0.0262467	0	0	0	0.0181194	0.221812	0	0	0.252114	0	0.00224412	0	0.147412	0	0
TCGA-S9-A6U8_high	0.0276777	0	0.22013	0	0.0116906	0.0268302	0	0.000843409	0	0	0	0.0121276	0.385515	0	0	0.243131	0	0	0	0.069536	0.00251867	0
TCGA-S9-A6U9_high	0.0131799	0	0.02875	0	0	0.137991	0	0.0253732	0	0	0	0.0922032	0.199158	0	0.00569883	0.25803	0.000387091	0	0	0.221424	0.0117835	0.00602145
TCGA-S9-A6UA_high	0.00144723	0	0.0159552	0.0960691	0	0.0469209	0	0.0220896	0	0	0	0.026827	0.130642	0	0.0181939	0.533234	0	0	0	0.101573	0.00322771	0.00382061
TCGA-S9-A6WG_high	0.0156751	0	0.0544215	0.00946853	0	0.0782907	0	0.0387715	0	0	0	0.0426915	0.179419	0	0.0405102	0.102173	0	0	0	0.39091	0	0.0476688
TCGA-S9-A6WM_high	0	0.00324146	0.00676229	0.0106398	0	0.189465	0	0.00984735	0.00358014	0	0	0.0785379	0.0242301	0	0.00762418	0.486483	0	0	0.17668	0	0	0.00290806
TCGA-S9-A6WN_high	0.00204898	0.00978584	0.0108285	0.00803799	0	0.19123	0	0.0112188	0.0185179	0	0.0334338	0	0.139772	0	0.00970678	0.473182	0	0	0.0752205	0	0	0.0170172
TCGA-S9-A6WQ_high	0	0.0133861	0.0373018	0.0370738	0	0.105855	0	0.0204625	0.00833677	0	0.0897671	0.0470118	0.169953	0	0	0.323708	0.000850921	0.00801607	0.122046	0	0.00447427	0.0117556
TCGA-S9-A7IS_high	0.0820387	0	0.0794276	0.01151	0	0.0735476	0	0.122784	0	0	0	0.0435627	0.196103	0	0.0274658	0.355727	0	0.00783314	0	0	0	0
TCGA-S9-A7IX_high	0.0335541	0	0.0910465	0	0	0.0350237	0	0.031168	0	0	0	0.0507824	0.273211	0	0.00345537	0.368212	0	0.0019582	0	0.111144	0.000445083	0
TCGA-S9-A7J0_high	0	0.00561693	0.0110894	0.0413845	0	0.367246	0	0.0495839	0.0101037	0	0.0724091	0.0300859	0.0755896	0	0	0.295743	0	0.00342755	0.0328705	0	0.00484914	0
TCGA-S9-A7R2_high	0.0474844	0	0.042159	0.074853	0	0.0570028	0	0.00589812	0	0	0	0.0223369	0.154152	0	0.012017	0.574887	0	0	0	0.0092103	0	0
TCGA-S9-A7R3_high	0.00178981	0	0.140573	0.00133373	0.0224088	0.0223999	0	0	0	0	0	0.0135098	0.106502	0	0.0057367	0.651798	0	0	0	0.0322264	0	0.00172222
TCGA-S9-A7R7_high	0.00334254	0.000499093	0.00937368	0.0351619	0	0.136942	0	0	0.0103638	0	0.0757634	0	0.217964	0	0.0058384	0.465245	0	0	0.0326543	0	0	0.00685197
TCGA-S9-A89Z_high	0.00254054	0.00109368	0.00732886	0.0290912	0	0.140554	0	0.0193475	0	0	0	0.0863184	0.0448025	0	0.00382023	0.60222	0	0	0	0.0572473	0.00173996	0.00389579
TCGA-TM-A7C3_high	0.0856904	0	0.21259	0.0134984	0	0.0463224	0	0.0167806	0	0	0	0.0327778	0.0889955	0	0.0348884	0.457231	0	0	0.0112251	0	0	0
TCGA-TM-A84B_high	0.0487977	0	0.209418	0.0564245	0.0123064	0.100606	0	0	0	0	0.0184819	0.0408772	0	0.254519	0.0369762	0.220765	0	0	0.000828794	0	0	0
TCGA-TM-A84C_high	0	0.00423321	0.0489633	0	0.00148545	0.102132	0	0.0162654	0	0	0	0.0463347	0.303297	0	0.00273867	0.275657	0	0	0	0.190882	0.00801123	0
TCGA-TM-A84F_high	0.0388367	0	0.0271534	0.0434608	0	0.108347	0	0.0294685	0	0	0	0.076359	0.170952	0	0.0684441	0.312676	0	0	0	0.118133	0.00616977	0
TCGA-TM-A84I_high	0.00113206	0.00120759	0.00549635	0.0741638	0	0.22388	0	0.0241286	0.00249427	0	0	0.0889755	0.0710876	0	0.00374033	0.359884	0	0	0	0.134099	0.00625299	0.00345848
TCGA-TM-A84Q_high	0.0214953	0	0.0284501	0.00114929	0.00713226	0.0325203	0	0.0040254	0	0	0	0.0247921	0.278713	0	0.00585825	0.529883	0	0	0	0.0656177	0.000363374	0
TCGA-TQ-A7RJ_high	0.0296563	0	0.132712	0	0.0330462	0.00743112	0	0.00725312	0	0	0	0.0189992	0.399662	0	0	0.370265	0	0.000974585	0	0	0	0
TCGA-TQ-A7RM_high	0.0988293	0	0.188671	0.0341418	0.0145086	0.00540239	0	0.0530964	0	0	0.00798892	0.0508629	0.0328695	0	0	0.481344	0	0	0	0.0322846	0	0
TCGA-TQ-A7RO_high	0.0498619	0	0.468555	0.0319731	0	0	0	0.0457542	0	0	0	0.0448144	0.144557	0	0	0.157445	0	0	0	0.0570402	0	0
TCGA-TQ-A7RP_high	0.0452022	0	0.226328	0.0343142	0	0.0459058	0	0.0286096	0	0	0	0.0366852	0.0921378	0	0.0186513	0.401749	0	0	0	0.0704165	0	0
TCGA-TQ-A7RR_high	0.0464016	0	0.080444	0.0168823	0	0.0432427	0	0.0468092	0	0	0	0.0611556	0.30075	0	0	0.342189	0	0	0	0.0597008	0.00242444	0
TCGA-TQ-A7RV_high	0.0459592	0	0.332275	0.0108815	0.0116237	0.00932501	0	0.0171947	0	0	0.0174766	0.00662426	0.259146	0	0	0.27075	0	0	0.0187432	0	0	0
TCGA-TQ-A7RW_high	0.00250287	0	0.0279831	0	0.0142486	0.0883352	0	0.0110577	0	0	0.0108959	0.0351738	0.162184	0	0.00530023	0.580384	0	0	0	0.0567346	0.00205383	0.00314613
TCGA-VM-A8C8_high	0.000646724	0.00268883	0.0143137	0	0.0550053	0.062542	0	0.00847049	0.00581553	0	0.0418377	0.00311773	0.0990808	0	0.000865491	0.568329	0	0	0.128728	0	0.000285725	0.00827324
TCGA-VM-A8CD_high	0.0125939	0	0.142058	0	0	0.119525	0	0.0178755	0	0	0	0.0552704	0.196512	0	0.0365935	0.262133	0	0.00894317	0	0.138345	0.00430172	0.00584914
TCGA-VM-A8CF_high	0.00183959	0.00278562	0.00764415	0.0137285	0.0243135	0.05396	0	0.00677069	0.0028518	0	0	0.0875703	0.156287	0	0	0.638555	0.000372805	0	0.000920248	0	0	0.00240053
TCGA-VV-A86M_high	0	0	0.0362132	0.0148539	0	0.0753786	0	0.00189649	0	0	0	0.0532803	0.144777	0	0	0.610795	0	0.00141284	0	0.0599025	0.00149067	0
TCGA-VW-A8FI_high	0	0.00501653	0.00573007	0.0275919	0	0.117409	0	0.0926401	0	0	0	0.0881098	0.142539	0	0.0309176	0.405371	0	0.00498559	0	0.0773151	0.000886941	0.00148689
TCGA-WY-A858_high	0.0657417	0	0.000740572	0	0	0.0568663	0	0.00302579	0	0	0.0031614	0.0215956	0.239342	0	0	0.589145	0	0.00163106	0	0.0187512	0	0
