# Supplementary material for: A novel risk score model based on fourteen chromatin regulators-based genes for predicting overall survival of patients with lower-grade gliomas
Source: Front Genet. 2022 Sep 26;13:957059. doi: 10.3389/fgene.2022.957059 (PMC9554745; doi:10.3389/fgene.2022.957059)
Supplement: Supplementary file 10 [file Table4.XLSX]

## Sheet: Directory index
GSEA enrichment for high- and low-risk patients classified with risk score.
part-1	GSEA report for high risk group.
part-2	GSEA report for low risk group.
（For details, see excel sheet 1-2.）

## Sheet: part-1 high risk group
NAME	GS<br> follow link to MSigDB	GS DETAILS	SIZE	ES	NES	NOM p-val	FDR q-val	FWER p-val	RANK AT MAX	LEADING EDGE
KEGG_LEUKOCYTE_TRANSENDOTHELIAL_MIGRATION	KEGG_LEUKOCYTE_TRANSENDOTHELIAL_MIGRATION	Details ...	114	0.642042	2.22053	0	0	0	5608	tags=47%, list=10%, signal=52%
KEGG_APOPTOSIS	KEGG_APOPTOSIS	Details ...	86	0.633122	2.1804	0	0.000532374	0.001	5908	tags=47%, list=10%, signal=52%
KEGG_JAK_STAT_SIGNALING_PATHWAY	KEGG_JAK_STAT_SIGNALING_PATHWAY	Details ...	151	0.594846	2.17856	0	0.000354916	0.001	11863	tags=52%, list=21%, signal=66%
KEGG_B_CELL_RECEPTOR_SIGNALING_PATHWAY	KEGG_B_CELL_RECEPTOR_SIGNALING_PATHWAY	Details ...	75	0.639178	2.13907	0	0.000830713	0.003	5228	tags=45%, list=9%, signal=50%
KEGG_LEISHMANIA_INFECTION	KEGG_LEISHMANIA_INFECTION	Details ...	58	0.716715	2.12951	0	0.000664571	0.003	8129	tags=67%, list=14%, signal=78%
KEGG_PANCREATIC_CANCER	KEGG_PANCREATIC_CANCER	Details ...	70	0.618759	2.1247	0	0.000553809	0.003	6898	tags=47%, list=12%, signal=54%
KEGG_REGULATION_OF_ACTIN_CYTOSKELETON	KEGG_REGULATION_OF_ACTIN_CYTOSKELETON	Details ...	213	0.544553	2.10561	0	0.000960783	0.006	5520	tags=39%, list=10%, signal=43%
KEGG_FC_GAMMA_R_MEDIATED_PHAGOCYTOSIS	KEGG_FC_GAMMA_R_MEDIATED_PHAGOCYTOSIS	Details ...	96	0.600141	2.05823	0	0.00311437	0.016	5228	tags=46%, list=9%, signal=50%
KEGG_SMALL_CELL_LUNG_CANCER	KEGG_SMALL_CELL_LUNG_CANCER	Details ...	84	0.598708	2.04417	0	0.00396918	0.022	6898	tags=44%, list=12%, signal=50%
KEGG_PRIMARY_IMMUNODEFICIENCY	KEGG_PRIMARY_IMMUNODEFICIENCY	Details ...	35	0.775327	2.04269	0	0.00357226	0.022	5074	tags=63%, list=9%, signal=69%
KEGG_TOLL_LIKE_RECEPTOR_SIGNALING_PATHWAY	KEGG_TOLL_LIKE_RECEPTOR_SIGNALING_PATHWAY	Details ...	102	0.581028	2.02312	0	0.00403602	0.026	8003	tags=45%, list=14%, signal=52%
KEGG_PATHWAYS_IN_CANCER	KEGG_PATHWAYS_IN_CANCER	Details ...	323	0.498416	2.0127	0	0.00453163	0.032	7536	tags=38%, list=13%, signal=44%
KEGG_PATHOGENIC_ESCHERICHIA_COLI_INFECTION	KEGG_PATHOGENIC_ESCHERICHIA_COLI_INFECTION	Details ...	56	0.613622	2.00283	0	0.00479341	0.038	6027	tags=43%, list=11%, signal=48%
KEGG_NATURAL_KILLER_CELL_MEDIATED_CYTOTOXICITY	KEGG_NATURAL_KILLER_CELL_MEDIATED_CYTOTOXICITY	Details ...	127	0.549466	1.98077	0	0.00647103	0.052	5975	tags=37%, list=11%, signal=41%
KEGG_CYTOKINE_CYTOKINE_RECEPTOR_INTERACTION	KEGG_CYTOKINE_CYTOKINE_RECEPTOR_INTERACTION	Details ...	258	0.574417	1.9683	0	0.00699997	0.06	11863	tags=48%, list=21%, signal=61%
KEGG_SYSTEMIC_LUPUS_ERYTHEMATOSUS	KEGG_SYSTEMIC_LUPUS_ERYTHEMATOSUS	Details ...	119	0.619883	1.95895	0.00205339	0.00731062	0.062	12308	tags=58%, list=22%, signal=74%
KEGG_CYTOSOLIC_DNA_SENSING_PATHWAY	KEGG_CYTOSOLIC_DNA_SENSING_PATHWAY	Details ...	54	0.578186	1.95766	0.00196078	0.0070233	0.063	11332	tags=50%, list=20%, signal=62%
KEGG_N_GLYCAN_BIOSYNTHESIS	KEGG_N_GLYCAN_BIOSYNTHESIS	Details ...	46	0.669555	1.94045	0	0.00836412	0.077	6714	tags=54%, list=12%, signal=62%
KEGG_T_CELL_RECEPTOR_SIGNALING_PATHWAY	KEGG_T_CELL_RECEPTOR_SIGNALING_PATHWAY	Details ...	108	0.553447	1.93734	0.00203666	0.00836546	0.08	7294	tags=45%, list=13%, signal=52%
KEGG_ADHERENS_JUNCTION	KEGG_ADHERENS_JUNCTION	Details ...	73	0.541273	1.92759	0.00193424	0.0091161	0.087	7999	tags=41%, list=14%, signal=48%
KEGG_NUCLEOTIDE_EXCISION_REPAIR	KEGG_NUCLEOTIDE_EXCISION_REPAIR	Details ...	44	0.667688	1.92358	0.00195312	0.00934316	0.094	4625	tags=43%, list=8%, signal=47%
KEGG_FOCAL_ADHESION	KEGG_FOCAL_ADHESION	Details ...	199	0.53391	1.91371	0	0.0101832	0.101	7034	tags=41%, list=12%, signal=47%
KEGG_LYSOSOME	KEGG_LYSOSOME	Details ...	121	0.563059	1.91313	0.00776699	0.00978455	0.102	7973	tags=46%, list=14%, signal=54%
KEGG_CHEMOKINE_SIGNALING_PATHWAY	KEGG_CHEMOKINE_SIGNALING_PATHWAY	Details ...	187	0.522865	1.91132	0.0020284	0.00961768	0.103	6206	tags=35%, list=11%, signal=40%
KEGG_INTESTINAL_IMMUNE_NETWORK_FOR_IGA_PRODUCTION	KEGG_INTESTINAL_IMMUNE_NETWORK_FOR_IGA_PRODUCTION	Details ...	33	0.685873	1.89216	0.00598802	0.0117457	0.122	11228	tags=70%, list=20%, signal=87%
KEGG_CELL_ADHESION_MOLECULES_CAMS	KEGG_CELL_ADHESION_MOLECULES_CAMS	Details ...	111	0.544076	1.88318	0.0059761	0.0127548	0.132	7992	tags=50%, list=14%, signal=58%
KEGG_HEMATOPOIETIC_CELL_LINEAGE	KEGG_HEMATOPOIETIC_CELL_LINEAGE	Details ...	78	0.620334	1.87418	0.0116054	0.0140771	0.142	14225	tags=64%, list=25%, signal=86%
KEGG_PROSTATE_CANCER	KEGG_PROSTATE_CANCER	Details ...	88	0.514505	1.86719	0.00391389	0.0152678	0.152	5520	tags=34%, list=10%, signal=38%
KEGG_COMPLEMENT_AND_COAGULATION_CASCADES	KEGG_COMPLEMENT_AND_COAGULATION_CASCADES	Details ...	69	0.663516	1.86413	0.00581395	0.0151299	0.157	15092	tags=75%, list=27%, signal=103%
KEGG_CELL_CYCLE	KEGG_CELL_CYCLE	Details ...	125	0.61342	1.84279	0.0219124	0.0187506	0.193	10677	tags=57%, list=19%, signal=70%
KEGG_ECM_RECEPTOR_INTERACTION	KEGG_ECM_RECEPTOR_INTERACTION	Details ...	83	0.618561	1.83999	0.0115607	0.0183457	0.196	9923	tags=60%, list=18%, signal=73%
KEGG_VIRAL_MYOCARDITIS	KEGG_VIRAL_MYOCARDITIS	Details ...	50	0.535395	1.83223	0.00369686	0.0194599	0.208	5640	tags=38%, list=10%, signal=42%
KEGG_MISMATCH_REPAIR	KEGG_MISMATCH_REPAIR	Details ...	23	0.774206	1.81109	0.010142	0.0241984	0.247	6115	tags=65%, list=11%, signal=73%
KEGG_PANTOTHENATE_AND_COA_BIOSYNTHESIS	KEGG_PANTOTHENATE_AND_COA_BIOSYNTHESIS	Details ...	16	0.658569	1.80425	0.00623701	0.0247835	0.253	8844	tags=63%, list=16%, signal=74%
KEGG_ANTIGEN_PROCESSING_AND_PRESENTATION	KEGG_ANTIGEN_PROCESSING_AND_PRESENTATION	Details ...	63	0.539823	1.78938	0.0140845	0.0275841	0.274	11623	tags=48%, list=21%, signal=60%
KEGG_ALLOGRAFT_REJECTION	KEGG_ALLOGRAFT_REJECTION	Details ...	17	0.744728	1.77372	0.0136452	0.031523	0.31	11250	tags=71%, list=20%, signal=88%
KEGG_GLYCOSAMINOGLYCAN_DEGRADATION	KEGG_GLYCOSAMINOGLYCAN_DEGRADATION	Details ...	21	0.643182	1.77049	0.00601202	0.031368	0.314	8122	tags=48%, list=14%, signal=56%
KEGG_AUTOIMMUNE_THYROID_DISEASE	KEGG_AUTOIMMUNE_THYROID_DISEASE	Details ...	32	0.591446	1.76699	0.00992064	0.0315405	0.318	11332	tags=41%, list=20%, signal=51%
KEGG_PROTEIN_EXPORT	KEGG_PROTEIN_EXPORT	Details ...	24	0.624838	1.75288	0.0155642	0.0345498	0.345	12447	tags=63%, list=22%, signal=80%
KEGG_HOMOLOGOUS_RECOMBINATION	KEGG_HOMOLOGOUS_RECOMBINATION	Details ...	28	0.70155	1.74555	0.0159363	0.0361995	0.361	7250	tags=57%, list=13%, signal=66%
KEGG_GLUTATHIONE_METABOLISM	KEGG_GLUTATHIONE_METABOLISM	Details ...	49	0.524206	1.74335	0.00954198	0.0362562	0.366	9909	tags=41%, list=18%, signal=49%
KEGG_CHRONIC_MYELOID_LEUKEMIA	KEGG_CHRONIC_MYELOID_LEUKEMIA	Details ...	73	0.518413	1.74214	0.012024	0.0359148	0.371	6898	tags=36%, list=12%, signal=41%
KEGG_COLORECTAL_CANCER	KEGG_COLORECTAL_CANCER	Details ...	62	0.499144	1.73853	0.00793651	0.0362586	0.374	7536	tags=37%, list=13%, signal=43%
KEGG_FC_EPSILON_RI_SIGNALING_PATHWAY	KEGG_FC_EPSILON_RI_SIGNALING_PATHWAY	Details ...	78	0.469263	1.73449	0.006	0.0365385	0.385	3173	tags=26%, list=6%, signal=27%
KEGG_STARCH_AND_SUCROSE_METABOLISM	KEGG_STARCH_AND_SUCROSE_METABOLISM	Details ...	51	0.549017	1.73386	0.00403226	0.0360025	0.387	13503	tags=49%, list=24%, signal=64%
KEGG_P53_SIGNALING_PATHWAY	KEGG_P53_SIGNALING_PATHWAY	Details ...	68	0.533922	1.72994	0.015625	0.0363888	0.397	9923	tags=46%, list=18%, signal=55%
KEGG_ACUTE_MYELOID_LEUKEMIA	KEGG_ACUTE_MYELOID_LEUKEMIA	Details ...	57	0.507309	1.72941	0.0139721	0.0358336	0.397	3963	tags=26%, list=7%, signal=28%
KEGG_RIG_I_LIKE_RECEPTOR_SIGNALING_PATHWAY	KEGG_RIG_I_LIKE_RECEPTOR_SIGNALING_PATHWAY	Details ...	71	0.469747	1.72678	0.0104603	0.0357922	0.401	8367	tags=38%, list=15%, signal=45%
KEGG_ARRHYTHMOGENIC_RIGHT_VENTRICULAR_CARDIOMYOPATHY_ARVC	KEGG_ARRHYTHMOGENIC_RIGHT_VENTRICULAR_CARDIOMYOPATHY_ARVC	Details ...	74	0.497039	1.72295	0.0136187	0.0364985	0.411	5085	tags=39%, list=9%, signal=43%
KEGG_GRAFT_VERSUS_HOST_DISEASE	KEGG_GRAFT_VERSUS_HOST_DISEASE	Details ...	19	0.724995	1.72225	0.0176125	0.0359264	0.414	11228	tags=74%, list=20%, signal=92%
KEGG_TIGHT_JUNCTION	KEGG_TIGHT_JUNCTION		130	0.398775	1.70456	0.00612245	0.041057	0.446	9189	tags=35%, list=16%, signal=42%
KEGG_INSULIN_SIGNALING_PATHWAY	KEGG_INSULIN_SIGNALING_PATHWAY		136	0.419241	1.69679	0.00598802	0.0428518	0.464	10602	tags=41%, list=19%, signal=51%
KEGG_VEGF_SIGNALING_PATHWAY	KEGG_VEGF_SIGNALING_PATHWAY		75	0.444028	1.6946	0.00790514	0.0430759	0.469	5228	tags=29%, list=9%, signal=32%
KEGG_NOTCH_SIGNALING_PATHWAY	KEGG_NOTCH_SIGNALING_PATHWAY		47	0.549291	1.68981	0.015625	0.0442282	0.478	3408	tags=34%, list=6%, signal=36%
KEGG_NON_SMALL_CELL_LUNG_CANCER	KEGG_NON_SMALL_CELL_LUNG_CANCER		54	0.484426	1.68798	0.0196078	0.0438491	0.479	8453	tags=39%, list=15%, signal=46%
KEGG_ETHER_LIPID_METABOLISM	KEGG_ETHER_LIPID_METABOLISM		32	0.493425	1.68219	0.00779727	0.0448107	0.491	10669	tags=47%, list=19%, signal=58%
KEGG_NEUROTROPHIN_SIGNALING_PATHWAY	KEGG_NEUROTROPHIN_SIGNALING_PATHWAY		126	0.437033	1.67716	0.00984252	0.0459999	0.506	6786	tags=31%, list=12%, signal=35%
KEGG_CYSTEINE_AND_METHIONINE_METABOLISM	KEGG_CYSTEINE_AND_METHIONINE_METABOLISM		34	0.475316	1.67531	0.0101833	0.0457922	0.509	13491	tags=56%, list=24%, signal=73%
KEGG_NICOTINATE_AND_NICOTINAMIDE_METABOLISM	KEGG_NICOTINATE_AND_NICOTINAMIDE_METABOLISM		24	0.554982	1.6738	0.0103093	0.0456393	0.513	9316	tags=50%, list=16%, signal=60%
KEGG_ONE_CARBON_POOL_BY_FOLATE	KEGG_ONE_CARBON_POOL_BY_FOLATE		17	0.639039	1.67297	0.0206186	0.0450778	0.513	9708	tags=47%, list=17%, signal=57%
KEGG_NOD_LIKE_RECEPTOR_SIGNALING_PATHWAY	KEGG_NOD_LIKE_RECEPTOR_SIGNALING_PATHWAY		62	0.521238	1.67199	0.0294695	0.0448084	0.516	5391	tags=40%, list=10%, signal=45%
KEGG_BLADDER_CANCER	KEGG_BLADDER_CANCER		42	0.493425	1.65386	0.0191205	0.0495216	0.538	14255	tags=57%, list=25%, signal=76%
KEGG_MELANOMA	KEGG_MELANOMA		71	0.451042	1.64769	0.01	0.0508794	0.555	8453	tags=35%, list=15%, signal=41%
KEGG_DNA_REPLICATION	KEGG_DNA_REPLICATION		36	0.710275	1.63905	0.0523139	0.0527758	0.563	10741	tags=75%, list=19%, signal=93%
KEGG_PRIMARY_BILE_ACID_BIOSYNTHESIS	KEGG_PRIMARY_BILE_ACID_BIOSYNTHESIS		16	0.61681	1.63374	0.0198413	0.054176	0.579	9359	tags=56%, list=17%, signal=67%
KEGG_AMINO_SUGAR_AND_NUCLEOTIDE_SUGAR_METABOLISM	KEGG_AMINO_SUGAR_AND_NUCLEOTIDE_SUGAR_METABOLISM		44	0.518945	1.63079	0.0163599	0.0545353	0.586	8452	tags=41%, list=15%, signal=48%
KEGG_HYPERTROPHIC_CARDIOMYOPATHY_HCM	KEGG_HYPERTROPHIC_CARDIOMYOPATHY_HCM		83	0.443285	1.61104	0.028463	0.0614774	0.614	5085	tags=34%, list=9%, signal=37%
KEGG_ADIPOCYTOKINE_SIGNALING_PATHWAY	KEGG_ADIPOCYTOKINE_SIGNALING_PATHWAY		66	0.410748	1.59247	0.0117647	0.0687352	0.646	4693	tags=24%, list=8%, signal=26%
KEGG_SNARE_INTERACTIONS_IN_VESICULAR_TRANSPORT	KEGG_SNARE_INTERACTIONS_IN_VESICULAR_TRANSPORT		37	0.460275	1.5877	0.0219561	0.069833	0.66	3788	tags=30%, list=7%, signal=32%
KEGG_PEROXISOME	KEGG_PEROXISOME		78	0.441823	1.58438	0.0396825	0.0704717	0.666	11482	tags=49%, list=20%, signal=61%
KEGG_GALACTOSE_METABOLISM	KEGG_GALACTOSE_METABOLISM		25	0.524121	1.58437	0.0337302	0.0694791	0.666	7528	tags=48%, list=13%, signal=55%
KEGG_ASTHMA	KEGG_ASTHMA		16	0.598663	1.57513	0.0273973	0.072868	0.682	3975	tags=31%, list=7%, signal=34%
KEGG_RENAL_CELL_CARCINOMA	KEGG_RENAL_CELL_CARCINOMA		70	0.4333	1.56914	0.0220441	0.0745149	0.692	5228	tags=26%, list=9%, signal=28%
KEGG_GLIOMA	KEGG_GLIOMA		65	0.440682	1.55431	0.0505837	0.0805684	0.724	6898	tags=34%, list=12%, signal=39%
KEGG_GLYCOSAMINOGLYCAN_BIOSYNTHESIS_KERATAN_SULFATE	KEGG_GLYCOSAMINOGLYCAN_BIOSYNTHESIS_KERATAN_SULFATE		15	0.591013	1.54961	0.032	0.0820911	0.731	7059	tags=53%, list=13%, signal=61%
KEGG_GLYCOSYLPHOSPHATIDYLINOSITOL_GPI_ANCHOR_BIOSYNTHESIS	KEGG_GLYCOSYLPHOSPHATIDYLINOSITOL_GPI_ANCHOR_BIOSYNTHESIS		24	0.537811	1.54072	0.0680934	0.0851647	0.741	3463	tags=38%, list=6%, signal=40%
KEGG_O_GLYCAN_BIOSYNTHESIS	KEGG_O_GLYCAN_BIOSYNTHESIS		30	0.501468	1.53165	0.049904	0.0881893	0.754	5312	tags=43%, list=9%, signal=48%
KEGG_PROGESTERONE_MEDIATED_OOCYTE_MATURATION	KEGG_PROGESTERONE_MEDIATED_OOCYTE_MATURATION		85	0.41929	1.51934	0.0712831	0.0934894	0.77	7098	tags=32%, list=13%, signal=36%
KEGG_PPAR_SIGNALING_PATHWAY	KEGG_PPAR_SIGNALING_PATHWAY		69	0.410614	1.50487	0.0485437	0.100623	0.79	6038	tags=26%, list=11%, signal=29%
KEGG_SPHINGOLIPID_METABOLISM	KEGG_SPHINGOLIPID_METABOLISM		39	0.438515	1.47765	0.0587084	0.115819	0.838	5088	tags=33%, list=9%, signal=37%
KEGG_OTHER_GLYCAN_DEGRADATION	KEGG_OTHER_GLYCAN_DEGRADATION		16	0.606037	1.47625	0.0925926	0.115167	0.84	7043	tags=50%, list=12%, signal=57%
KEGG_MAPK_SIGNALING_PATHWAY	KEGG_MAPK_SIGNALING_PATHWAY		266	0.357334	1.47091	0.0608519	0.117242	0.841	5908	tags=26%, list=10%, signal=29%
KEGG_PHENYLALANINE_METABOLISM	KEGG_PHENYLALANINE_METABOLISM		18	0.522016	1.46859	0.0540541	0.117129	0.841	5695	tags=33%, list=10%, signal=37%
KEGG_DILATED_CARDIOMYOPATHY	KEGG_DILATED_CARDIOMYOPATHY		90	0.400288	1.45338	0.0791506	0.125416	0.86	5085	tags=30%, list=9%, signal=33%
KEGG_ABC_TRANSPORTERS	KEGG_ABC_TRANSPORTERS		44	0.421842	1.44726	0.0651731	0.128363	0.868	13369	tags=57%, list=24%, signal=74%
KEGG_GLYCOLYSIS_GLUCONEOGENESIS	KEGG_GLYCOLYSIS_GLUCONEOGENESIS		60	0.419611	1.44098	0.0674603	0.130851	0.871	6122	tags=33%, list=11%, signal=37%
KEGG_OOCYTE_MEIOSIS	KEGG_OOCYTE_MEIOSIS		113	0.398715	1.43651	0.0950495	0.132515	0.88	7171	tags=32%, list=13%, signal=36%
KEGG_GLYCINE_SERINE_AND_THREONINE_METABOLISM	KEGG_GLYCINE_SERINE_AND_THREONINE_METABOLISM		31	0.433433	1.42472	0.0714286	0.140277	0.899	9732	tags=39%, list=17%, signal=47%
KEGG_ENDOMETRIAL_CANCER	KEGG_ENDOMETRIAL_CANCER		52	0.410645	1.42019	0.0933852	0.141999	0.901	8453	tags=29%, list=15%, signal=34%
KEGG_UBIQUITIN_MEDIATED_PROTEOLYSIS	KEGG_UBIQUITIN_MEDIATED_PROTEOLYSIS		135	0.401402	1.41414	0.139721	0.144359	0.906	8754	tags=33%, list=16%, signal=39%
KEGG_TYROSINE_METABOLISM	KEGG_TYROSINE_METABOLISM		42	0.417166	1.40354	0.0650096	0.150735	0.912	6122	tags=26%, list=11%, signal=29%
KEGG_PRION_DISEASES	KEGG_PRION_DISEASES		35	0.4098	1.39719	0.086629	0.153211	0.917	12225	tags=49%, list=22%, signal=62%
KEGG_PYRIMIDINE_METABOLISM	KEGG_PYRIMIDINE_METABOLISM		97	0.422991	1.3823	0.127953	0.161926	0.931	12125	tags=43%, list=21%, signal=55%
KEGG_TGF_BETA_SIGNALING_PATHWAY	KEGG_TGF_BETA_SIGNALING_PATHWAY		86	0.377531	1.376	0.104839	0.164946	0.935	10791	tags=37%, list=19%, signal=46%
KEGG_ARACHIDONIC_ACID_METABOLISM	KEGG_ARACHIDONIC_ACID_METABOLISM		57	0.388694	1.37539	0.0798403	0.163799	0.935	2291	tags=18%, list=4%, signal=18%
KEGG_EPITHELIAL_CELL_SIGNALING_IN_HELICOBACTER_PYLORI_INFECTION	KEGG_EPITHELIAL_CELL_SIGNALING_IN_HELICOBACTER_PYLORI_INFECTION		68	0.376236	1.36015	0.101961	0.174103	0.942	4801	tags=31%, list=9%, signal=34%
KEGG_RIBOFLAVIN_METABOLISM	KEGG_RIBOFLAVIN_METABOLISM		16	0.463635	1.35499	0.116803	0.176499	0.943	8857	tags=38%, list=16%, signal=44%
KEGG_BASAL_CELL_CARCINOMA	KEGG_BASAL_CELL_CARCINOMA		55	0.393927	1.3528	0.098	0.176553	0.943	7536	tags=33%, list=13%, signal=38%
KEGG_GLYCOSPHINGOLIPID_BIOSYNTHESIS_LACTO_AND_NEOLACTO_SERIES	KEGG_GLYCOSPHINGOLIPID_BIOSYNTHESIS_LACTO_AND_NEOLACTO_SERIES		26	0.405919	1.3524	0.0907258	0.174927	0.943	10057	tags=38%, list=18%, signal=47%
KEGG_PROTEASOME	KEGG_PROTEASOME		46	0.500006	1.34501	0.215649	0.179101	0.949	8059	tags=37%, list=14%, signal=43%
KEGG_HISTIDINE_METABOLISM	KEGG_HISTIDINE_METABOLISM		29	0.408639	1.336	0.120079	0.185034	0.955	10514	tags=45%, list=19%, signal=55%
KEGG_PURINE_METABOLISM	KEGG_PURINE_METABOLISM		158	0.323903	1.30768	0.130604	0.206399	0.964	12125	tags=38%, list=21%, signal=48%
KEGG_GLYCEROLIPID_METABOLISM	KEGG_GLYCEROLIPID_METABOLISM		49	0.33599	1.3072	0.0803922	0.204977	0.964	5543	tags=24%, list=10%, signal=27%
KEGG_TRYPTOPHAN_METABOLISM	KEGG_TRYPTOPHAN_METABOLISM		39	0.402378	1.30078	0.129555	0.208561	0.968	12255	tags=51%, list=22%, signal=65%
KEGG_PENTOSE_PHOSPHATE_PATHWAY	KEGG_PENTOSE_PHOSPHATE_PATHWAY		27	0.396906	1.29097	0.146535	0.215554	0.973	11178	tags=48%, list=20%, signal=60%
KEGG_GLYCOSAMINOGLYCAN_BIOSYNTHESIS_HEPARAN_SULFATE	KEGG_GLYCOSAMINOGLYCAN_BIOSYNTHESIS_HEPARAN_SULFATE		26	0.422896	1.28653	0.172084	0.217421	0.973	10729	tags=46%, list=19%, signal=57%
KEGG_VALINE_LEUCINE_AND_ISOLEUCINE_DEGRADATION	KEGG_VALINE_LEUCINE_AND_ISOLEUCINE_DEGRADATION		44	0.395924	1.28606	0.179487	0.215794	0.973	7304	tags=36%, list=13%, signal=42%
KEGG_MATURITY_ONSET_DIABETES_OF_THE_YOUNG	KEGG_MATURITY_ONSET_DIABETES_OF_THE_YOUNG		23	0.421186	1.28571	0.171026	0.214128	0.973	9145	tags=39%, list=16%, signal=47%
KEGG_GLYCEROPHOSPHOLIPID_METABOLISM	KEGG_GLYCEROPHOSPHOLIPID_METABOLISM		75	0.320325	1.28434	0.124506	0.213454	0.974	9654	tags=33%, list=17%, signal=40%
KEGG_RENIN_ANGIOTENSIN_SYSTEM	KEGG_RENIN_ANGIOTENSIN_SYSTEM		17	0.453926	1.27152	0.200405	0.223017	0.977	6121	tags=29%, list=11%, signal=33%
KEGG_AXON_GUIDANCE	KEGG_AXON_GUIDANCE		129	0.33617	1.25997	0.184411	0.231451	0.98	10808	tags=40%, list=19%, signal=49%
KEGG_ARGININE_AND_PROLINE_METABOLISM	KEGG_ARGININE_AND_PROLINE_METABOLISM		54	0.346774	1.25712	0.169922	0.232304	0.982	9909	tags=39%, list=18%, signal=47%
KEGG_BASE_EXCISION_REPAIR	KEGG_BASE_EXCISION_REPAIR		35	0.463009	1.25194	0.267308	0.234961	0.982	8944	tags=49%, list=16%, signal=58%
KEGG_ENDOCYTOSIS	KEGG_ENDOCYTOSIS		175	0.300222	1.24879	0.16763	0.235919	0.982	9128	tags=33%, list=16%, signal=39%
KEGG_DRUG_METABOLISM_OTHER_ENZYMES	KEGG_DRUG_METABOLISM_OTHER_ENZYMES		51	0.381713	1.23638	0.176015	0.245907	0.984	4855	tags=18%, list=9%, signal=19%
KEGG_VIBRIO_CHOLERAE_INFECTION	KEGG_VIBRIO_CHOLERAE_INFECTION		54	0.349065	1.23198	0.220503	0.247783	0.987	4811	tags=24%, list=9%, signal=26%
KEGG_REGULATION_OF_AUTOPHAGY	KEGG_REGULATION_OF_AUTOPHAGY		35	0.363069	1.23161	0.196	0.245944	0.987	16077	tags=40%, list=28%, signal=56%
KEGG_GLYCOSPHINGOLIPID_BIOSYNTHESIS_GANGLIO_SERIES	KEGG_GLYCOSPHINGOLIPID_BIOSYNTHESIS_GANGLIO_SERIES		15	0.458723	1.22919	0.244094	0.246514	0.988	6144	tags=27%, list=11%, signal=30%
KEGG_GAP_JUNCTION	KEGG_GAP_JUNCTION		90	0.329331	1.21949	0.240157	0.253553	0.991	6206	tags=23%, list=11%, signal=26%
KEGG_TYPE_II_DIABETES_MELLITUS	KEGG_TYPE_II_DIABETES_MELLITUS		47	0.373379	1.20989	0.260437	0.259925	0.991	6816	tags=34%, list=12%, signal=39%
KEGG_FATTY_ACID_METABOLISM	KEGG_FATTY_ACID_METABOLISM		42	0.365602	1.20712	0.222437	0.260827	0.992	10226	tags=40%, list=18%, signal=49%
KEGG_DRUG_METABOLISM_CYTOCHROME_P450	KEGG_DRUG_METABOLISM_CYTOCHROME_P450		71	0.368752	1.18566	0.25	0.280131	0.994	6122	tags=20%, list=11%, signal=22%
KEGG_RETINOL_METABOLISM	KEGG_RETINOL_METABOLISM		64	0.370211	1.18019	0.22973	0.283563	0.995	6122	tags=22%, list=11%, signal=25%
KEGG_MTOR_SIGNALING_PATHWAY	KEGG_MTOR_SIGNALING_PATHWAY		52	0.326873	1.1787	0.254132	0.282948	0.995	5228	tags=21%, list=9%, signal=23%
KEGG_BETA_ALANINE_METABOLISM	KEGG_BETA_ALANINE_METABOLISM		22	0.357498	1.17617	0.233333	0.283141	0.995	9476	tags=41%, list=17%, signal=49%
KEGG_MELANOGENESIS	KEGG_MELANOGENESIS		101	0.29704	1.15553	0.275049	0.301463	0.996	7689	tags=24%, list=14%, signal=27%
KEGG_ERBB_SIGNALING_PATHWAY	KEGG_ERBB_SIGNALING_PATHWAY		87	0.313864	1.1333	0.3222	0.32237	0.997	5949	tags=23%, list=11%, signal=26%
KEGG_THYROID_CANCER	KEGG_THYROID_CANCER		29	0.346318	1.12605	0.28932	0.327351	0.997	7536	tags=28%, list=13%, signal=32%
KEGG_DORSO_VENTRAL_AXIS_FORMATION	KEGG_DORSO_VENTRAL_AXIS_FORMATION		24	0.360801	1.10659	0.331373	0.346201	0.997	5416	tags=25%, list=10%, signal=28%
KEGG_TYPE_I_DIABETES_MELLITUS	KEGG_TYPE_I_DIABETES_MELLITUS		23	0.389794	1.104	0.335953	0.346443	0.997	14207	tags=61%, list=25%, signal=81%
KEGG_INOSITOL_PHOSPHATE_METABOLISM	KEGG_INOSITOL_PHOSPHATE_METABOLISM		54	0.308708	1.10174	0.339394	0.346387	0.997	10905	tags=35%, list=19%, signal=44%
KEGG_METABOLISM_OF_XENOBIOTICS_BY_CYTOCHROME_P450	KEGG_METABOLISM_OF_XENOBIOTICS_BY_CYTOCHROME_P450		69	0.340149	1.08996	0.341131	0.357433	0.997	13740	tags=30%, list=24%, signal=40%
KEGG_GLYCOSAMINOGLYCAN_BIOSYNTHESIS_CHONDROITIN_SULFATE	KEGG_GLYCOSAMINOGLYCAN_BIOSYNTHESIS_CHONDROITIN_SULFATE		22	0.370846	1.08403	0.336595	0.361688	0.998	2459	tags=18%, list=4%, signal=19%
KEGG_HEDGEHOG_SIGNALING_PATHWAY	KEGG_HEDGEHOG_SIGNALING_PATHWAY		56	0.303134	1.08139	0.322394	0.362453	0.998	10332	tags=36%, list=18%, signal=44%
KEGG_GNRH_SIGNALING_PATHWAY	KEGG_GNRH_SIGNALING_PATHWAY		100	0.284795	1.0652	0.375502	0.378561	0.998	3531	tags=17%, list=6%, signal=18%
KEGG_BASAL_TRANSCRIPTION_FACTORS	KEGG_BASAL_TRANSCRIPTION_FACTORS		35	0.342289	1.0373	0.426195	0.409503	1	9655	tags=29%, list=17%, signal=34%
KEGG_VASCULAR_SMOOTH_MUSCLE_CONTRACTION	KEGG_VASCULAR_SMOOTH_MUSCLE_CONTRACTION		114	0.266148	1.03306	0.38189	0.411078	1	10094	tags=29%, list=18%, signal=35%
KEGG_NITROGEN_METABOLISM	KEGG_NITROGEN_METABOLISM		23	0.343286	1.02977	0.408537	0.412149	1	13645	tags=43%, list=24%, signal=57%
KEGG_ALPHA_LINOLENIC_ACID_METABOLISM	KEGG_ALPHA_LINOLENIC_ACID_METABOLISM		18	0.325109	1.00705	0.435547	0.43813	1	9654	tags=28%, list=17%, signal=33%
KEGG_PENTOSE_AND_GLUCURONATE_INTERCONVERSIONS	KEGG_PENTOSE_AND_GLUCURONATE_INTERCONVERSIONS		28	0.35494	0.984842	0.485549	0.463023	1	13503	tags=36%, list=24%, signal=47%
KEGG_ASCORBATE_AND_ALDARATE_METABOLISM	KEGG_ASCORBATE_AND_ALDARATE_METABOLISM		25	0.374303	0.968058	0.529762	0.482125	1	21720	tags=64%, list=38%, signal=104%
KEGG_LYSINE_DEGRADATION	KEGG_LYSINE_DEGRADATION		44	0.29673	0.965371	0.481928	0.482341	1	4977	tags=20%, list=9%, signal=22%
KEGG_SPLICEOSOME	KEGG_SPLICEOSOME		127	0.334036	0.947296	0.499014	0.501894	1	12140	tags=41%, list=21%, signal=52%
KEGG_RNA_DEGRADATION	KEGG_RNA_DEGRADATION		59	0.316233	0.921177	0.549902	0.533224	1	12982	tags=39%, list=23%, signal=51%
KEGG_PORPHYRIN_AND_CHLOROPHYLL_METABOLISM	KEGG_PORPHYRIN_AND_CHLOROPHYLL_METABOLISM		41	0.298486	0.914863	0.589844	0.538322	1	12486	tags=34%, list=22%, signal=44%
KEGG_LINOLEIC_ACID_METABOLISM	KEGG_LINOLEIC_ACID_METABOLISM		28	0.285911	0.914529	0.550296	0.535116	1	9654	tags=25%, list=17%, signal=30%
KEGG_STEROID_HORMONE_BIOSYNTHESIS	KEGG_STEROID_HORMONE_BIOSYNTHESIS		55	0.227239	0.739424	0.881526	0.775655	1	12486	tags=25%, list=22%, signal=33%
KEGG_OLFACTORY_TRANSDUCTION	KEGG_OLFACTORY_TRANSDUCTION		384	0.143071	0.605957	0.997972	0.91982	1	24435	tags=46%, list=43%, signal=80%

## Sheet: part-2 low risk group
NAME	GS<br> follow link to MSigDB	GS DETAILS	SIZE	ES	NES	NOM p-val	FDR q-val	FWER p-val	RANK AT MAX	LEADING EDGE
KEGG_CARDIAC_MUSCLE_CONTRACTION	KEGG_CARDIAC_MUSCLE_CONTRACTION	Details ...	75	-0.596772	-1.88184	0.0105932	0.0665943	0.107	5730	tags=43%, list=10%, signal=47%
KEGG_AMYOTROPHIC_LATERAL_SCLEROSIS_ALS	KEGG_AMYOTROPHIC_LATERAL_SCLEROSIS_ALS	Details ...	53	-0.39656	-1.43725	0.0938776	0.25103	0.86	6139	tags=40%, list=11%, signal=44%
KEGG_ALANINE_ASPARTATE_AND_GLUTAMATE_METABOLISM	KEGG_ALANINE_ASPARTATE_AND_GLUTAMATE_METABOLISM	Details ...	32	-0.411317	-1.39384	0.0881764	0.25454	0.902	4871	tags=31%, list=9%, signal=34%
KEGG_OXIDATIVE_PHOSPHORYLATION	KEGG_OXIDATIVE_PHOSPHORYLATION	Details ...	119	-0.567627	-1.61322	0.088843	0.258395	0.589	9393	tags=52%, list=17%, signal=62%
KEGG_NEUROACTIVE_LIGAND_RECEPTOR_INTERACTION	KEGG_NEUROACTIVE_LIGAND_RECEPTOR_INTERACTION	Details ...	271	-0.362324	-1.37279	0.138493	0.259206	0.915	6465	tags=30%, list=11%, signal=34%
KEGG_HUNTINGTONS_DISEASE	KEGG_HUNTINGTONS_DISEASE	Details ...	175	-0.426067	-1.47869	0.123967	0.259514	0.816	8673	tags=42%, list=15%, signal=50%
KEGG_RIBOSOME	KEGG_RIBOSOME	Details ...	88	-0.70285	-1.44988	0.15493	0.264556	0.845	8148	tags=64%, list=14%, signal=74%
KEGG_PROPANOATE_METABOLISM	KEGG_PROPANOATE_METABOLISM	Details ...	33	-0.436	-1.34947	0.125265	0.267344	0.93	6232	tags=52%, list=11%, signal=58%
KEGG_LONG_TERM_POTENTIATION	KEGG_LONG_TERM_POTENTIATION	Details ...	70	-0.402679	-1.303	0.193814	0.268995	0.954	7942	tags=51%, list=14%, signal=60%
KEGG_LONG_TERM_DEPRESSION	KEGG_LONG_TERM_DEPRESSION	Details ...	69	-0.345726	-1.28702	0.167355	0.271072	0.963	6037	tags=35%, list=11%, signal=39%
KEGG_VASOPRESSIN_REGULATED_WATER_REABSORPTION	KEGG_VASOPRESSIN_REGULATED_WATER_REABSORPTION	Details ...	44	-0.35578	-1.27328	0.164502	0.271727	0.971	9413	tags=45%, list=17%, signal=55%
KEGG_CALCIUM_SIGNALING_PATHWAY	KEGG_CALCIUM_SIGNALING_PATHWAY	Details ...	177	-0.397154	-1.39451	0.150602	0.279129	0.9	7361	tags=38%, list=13%, signal=44%
KEGG_CITRATE_CYCLE_TCA_CYCLE	KEGG_CITRATE_CYCLE_TCA_CYCLE	Details ...	31	-0.440669	-1.30461	0.168724	0.284917	0.954	4992	tags=35%, list=9%, signal=39%
KEGG_ALZHEIMERS_DISEASE	KEGG_ALZHEIMERS_DISEASE	Details ...	160	-0.423405	-1.48675	0.117043	0.287932	0.807	6057	tags=38%, list=11%, signal=42%
KEGG_BUTANOATE_METABOLISM	KEGG_BUTANOATE_METABOLISM	Details ...	34	-0.499103	-1.6535	0.0318725	0.289071	0.513	6232	tags=47%, list=11%, signal=53%
KEGG_PYRUVATE_METABOLISM	KEGG_PYRUVATE_METABOLISM	Details ...	40	-0.388682	-1.31143	0.130879	0.29575	0.949	8643	tags=45%, list=15%, signal=53%
KEGG_PARKINSONS_DISEASE	KEGG_PARKINSONS_DISEASE	Details ...	116	-0.514165	-1.51233	0.128151	0.298814	0.766	6057	tags=39%, list=11%, signal=43%
KEGG_WNT_SIGNALING_PATHWAY	KEGG_WNT_SIGNALING_PATHWAY	Details ...	151	-0.308497	-1.2303	0.186147	0.305454	0.982	8137	tags=38%, list=14%, signal=44%
KEGG_FRUCTOSE_AND_MANNOSE_METABOLISM	KEGG_FRUCTOSE_AND_MANNOSE_METABOLISM	Details ...	34	-0.341803	-1.20544	0.212302	0.318729	0.987	3884	tags=29%, list=7%, signal=32%
KEGG_TERPENOID_BACKBONE_BIOSYNTHESIS	KEGG_TERPENOID_BACKBONE_BIOSYNTHESIS	Details ...	15	-0.631977	-1.5329	0.0782241	0.332187	0.738	4399	tags=60%, list=8%, signal=65%
KEGG_PHOSPHATIDYLINOSITOL_SIGNALING_SYSTEM	KEGG_PHOSPHATIDYLINOSITOL_SIGNALING_SYSTEM	Details ...	76	-0.340764	-1.17077	0.296	0.345156	0.989	6718	tags=41%, list=12%, signal=46%
KEGG_PROXIMAL_TUBULE_BICARBONATE_RECLAMATION	KEGG_PROXIMAL_TUBULE_BICARBONATE_RECLAMATION	Details ...	23	-0.395179	-1.14402	0.299389	0.346341	0.992	6748	tags=35%, list=12%, signal=39%
KEGG_GLYOXYLATE_AND_DICARBOXYLATE_METABOLISM	KEGG_GLYOXYLATE_AND_DICARBOXYLATE_METABOLISM	Details ...	15	-0.384394	-1.12955	0.294243	0.349275	0.994	8643	tags=40%, list=15%, signal=47%
KEGG_BIOSYNTHESIS_OF_UNSATURATED_FATTY_ACIDS	KEGG_BIOSYNTHESIS_OF_UNSATURATED_FATTY_ACIDS	Details ...	22	-0.401726	-1.14769	0.294492	0.357422	0.992	11675	tags=50%, list=21%, signal=63%
KEGG_SELENOAMINO_ACID_METABOLISM	KEGG_SELENOAMINO_ACID_METABOLISM	Details ...	26	-0.340072	-1.08149	0.345098	0.39325	0.995	6330	tags=27%, list=11%, signal=30%
KEGG_RNA_POLYMERASE	KEGG_RNA_POLYMERASE	Details ...	29	-0.391283	-1.05788	0.397119	0.407598	0.996	6230	tags=28%, list=11%, signal=31%
KEGG_TASTE_TRANSDUCTION	KEGG_TASTE_TRANSDUCTION	Details ...	51	-0.290559	-1.00718	0.463415	0.43954	1	9303	tags=29%, list=16%, signal=35%
KEGG_ALDOSTERONE_REGULATED_SODIUM_REABSORPTION	KEGG_ALDOSTERONE_REGULATED_SODIUM_REABSORPTION	Details ...	42	-0.301206	-0.994027	0.447525	0.441283	1	4655	tags=24%, list=8%, signal=26%
KEGG_STEROID_BIOSYNTHESIS	KEGG_STEROID_BIOSYNTHESIS	Details ...	17	-0.411895	-1.01636	0.449064	0.444187	0.999	7307	tags=41%, list=13%, signal=47%
KEGG_AMINOACYL_TRNA_BIOSYNTHESIS	KEGG_AMINOACYL_TRNA_BIOSYNTHESIS	Details ...	41	-0.27908	-0.771485	0.699793	0.726245	1	7997	tags=27%, list=14%, signal=31%
